# Supplementary material for: Omicron COVID-19 immune correlates analysis of a third dose of mRNA-1273 in the COVE trial
Source: Nat Commun. 2024 Sep 11;15:7954. doi: 10.1038/s41467-024-52348-9 (PMC11390939; doi:10.1038/s41467-024-52348-9)
Supplement: Supplementary file 4 — Supplementary Software 1 [file 41467_2024_52348_MOESM4_ESM.zip]

Archive with 5 entries (5 files):
- README.txt
- dat_full_mock.csv
- DataDictionaryModernaCOVEBoost.docx
- exposure_proximal_code.Rmd
- helpers_cor.R
