# Supplementary material for: Omicron COVID-19 immune correlates analysis of a third dose of mRNA-1273 in the COVE trial
Source: Nat Commun. 2024 Sep 11;15:7954. doi: 10.1038/s41467-024-52348-9 (PMC11390939; doi:10.1038/s41467-024-52348-9)
Supplement: Supplementary file 4 — Supplementary Software 1 [file 41467_2024_52348_MOESM4_ESM.zip › README.txt]

Code needed to conduct the exposure-proximal correlates of protection analysis

System requirements:
- R packages include: survival
		      tidyverse
                      ggridges
                      lubridate
		      DescTools
		      knitr
                      patchwork
- R version 4.2.1

Installation
- R packages can be installed via function install.packages()
- Install time: < 5 mins

Demo/Instructions for use
- A mock dataset called dat_full_mock.csv comes with code
- RMD file exposure_proximal_code helps walk through all code and produce all results/figures
- Running time: < 2 mins
