# Supplementary material for: Omicron COVID-19 immune correlates analysis of a third dose of mRNA-1273 in the COVE trial
Source: Nat Commun. 2024 Sep 11;15:7954. doi: 10.1038/s41467-024-52348-9 (PMC11390939; doi:10.1038/s41467-024-52348-9)
Supplement: Supplementary file 4 — Supplementary Software 1 [file 41467_2024_52348_MOESM4_ESM.zip › dat_full_mock.csv]

X	subjid	tstart.1	tstop.1	covid.1	tstart.2	tstop.2	covid.2	covid	log_titre_BD29	log_titre_BD1	log_titre_DD1	bd29assaydate	dd1assaydate	dose2date	trt	minority	high_risk	risk_score	age	demo_stratum	bd_period	immunog_flag	everboost	scenario	adjud_strata	boostedon1201	Wstratum	stratum	weight	BD29_BD1_fr
8729	US3562183	22	33	1	NA	NA	NA	1	NA	NA	NA	16	33	2020-10-16	1	0	0	-2.76673196872607	40	6	3	0	1	3	NA	1	15	1.1.3	21.7142857142857	NA
2875	US3202217	0	125	0	NA	NA	NA	0	NA	NA	NA	-9	NA	2021-03-01	0	1	0	-3.43969235726459	39	4	1	0	1	2	NA	1	1	0.0.1	217.555555555556	NA
2088	US3182071	0	125	0	NA	NA	NA	0	NA	NA	NA	-9	NA	2020-08-28	0	1	0	-2.99664282803069	36	6	2	0	1	2	NA	1	10	1.0.2	186.3	NA
11624	US3762260	35	125	0	NA	NA	NA	0	NA	NA	NA	29	NA	2021-02-03	0	1	0	-3.76858183491779	73	4	3	0	1	3	NA	1	3	0.0.3	186.3	NA
5445	US3372113	11	125	0	NA	NA	NA	0	NA	NA	NA	5	NA	2021-02-23	0	0	0	-2.94820452244582	57	6	3	0	1	3	NA	1	3	0.0.3	186.3	NA
12338	US3822194	0	125	0	NA	NA	NA	0	NA	NA	NA	-22	NA	2020-09-23	1	0	0	-3.19895892271004	36	3	1	0	1	2	NA	1	9	1.0.1	313.875	NA
11994	US3802008	25	125	0	NA	NA	NA	0	NA	NA	NA	19	NA	2020-09-17	1	1	1	-3.96877819291224	72	1	3	0	1	3	NA	1	11	1.0.3	223.625	NA
4735	US3302316	6	125	0	NA	NA	NA	0	NA	NA	NA	0	NA	2020-09-18	0	1	0	-2.96050526591895	59	6	2	0	1	3	NA	1	10	1.0.2	186.3	NA
12645	US3832240	0	125	0	NA	NA	NA	0	NA	NA	NA	-13	NA	2020-09-17	1	0	1	-3.67675567287964	34	4	2	0	1	2	NA	1	10	1.0.2	186.3	NA
4775	US3302375	0	125	0	NA	NA	NA	0	NA	NA	NA	-9	NA	2021-02-25	0	0	1	-3.34680386138645	23	5	2	0	1	2	NA	1	2	0.0.2	149.416666666667	NA
2778	US3202003	0	125	0	NA	NA	NA	0	NA	NA	NA	-9	NA	2020-09-02	1	0	0	-2.66131676350518	60	6	1	0	1	2	NA	1	9	1.0.1	313.875	NA
9558	US3642003	0	125	0	NA	NA	NA	0	NA	NA	NA	-14	NA	2021-02-18	0	1	0	-2.8977517123445	29	6	1	0	1	2	NA	1	1	0.0.1	217.555555555556	NA
12267	US3822068	5	125	0	NA	NA	NA	0	NA	NA	NA	-1	NA	2020-09-10	1	0	0	-2.96769845761969	53	6	2	0	1	3	NA	1	10	1.0.2	186.3	NA
1146	US3112154	15	125	0	NA	NA	NA	0	NA	NA	NA	9	NA	2021-03-01	0	0	0	-2.65672039979907	52	6	3	0	1	3	NA	1	3	0.0.3	186.3	NA
10207	US3682156	0	125	0	NA	NA	NA	0	NA	NA	NA	-12	NA	2020-10-20	1	0	0	-2.77818052276191	51	3	2	0	1	2	NA	1	10	1.0.2	186.3	NA
6952	US3472004	0	125	0	NA	NA	NA	0	NA	NA	NA	-27	NA	2021-02-11	0	0	1	-2.57345539391313	25	5	1	0	1	2	NA	1	1	0.0.1	217.555555555556	NA
5063	US3322366	0	125	0	NA	NA	NA	0	NA	NA	NA	-19	NA	2021-02-20	1	0	1	-2.42941221714779	64	2	1	0	1	2	NA	1	1	0.0.1	217.555555555556	NA
4448	US3292230	0	125	0	NA	NA	NA	0	NA	NA	NA	-27	NA	2020-09-15	1	1	0	-3.7847989843809	39	4	1	0	1	2	NA	1	9	1.0.1	313.875	NA
13260	US3912054	25	125	0	NA	NA	NA	0	NA	NA	NA	19	NA	2021-02-08	0	1	0	-3.56519388402248	54	4	3	0	1	3	NA	1	3	0.0.3	186.3	NA
2638	US3192677	0	125	0	NA	NA	NA	0	NA	NA	NA	-19	NA	2021-02-18	0	0	0	-3.94242211690414	65	6	1	0	1	2	NA	1	1	0.0.1	217.555555555556	NA
15043	US3322405	0	61	0	NA	NA	NA	0	0	0	0	NA	NA	2021-04-08	0	0	0	-3.28370443086055	78	0	0	0	0	4	NA	0	17	Unboosted	1	0
10382	US3702024	0	125	0	NA	NA	NA	0	NA	NA	NA	-19	NA	2020-10-13	1	0	1	-3.58719707358228	51	4	2	0	1	2	NA	1	10	1.0.2	186.3	NA
1361	US3122052	12	125	0	NA	NA	NA	0	NA	NA	NA	6	NA	2021-02-18	0	1	0	-2.7007111246338	76	6	3	0	1	3	NA	1	3	0.0.3	186.3	NA
4212	US3272215	0	100	0	NA	NA	NA	0	NA	NA	NA	-35	NA	2021-02-09	0	1	0	-3.22851159196628	45	4	1	0	1	2	NA	1	1	0.0.1	217.555555555556	NA
10933	US3732378	8	125	0	NA	NA	NA	0	NA	NA	NA	2	NA	2020-10-23	1	0	0	-2.60227218734157	64	6	2	0	1	3	NA	1	10	1.0.2	186.3	NA
8090	US3532270	0	125	0	NA	NA	NA	0	NA	NA	NA	-22	NA	2020-10-12	1	0	0	-3.36295457320442	35	4	1	0	1	2	NA	1	9	1.0.1	313.875	NA
9898	US3662142	11	125	0	NA	NA	NA	0	NA	NA	NA	5	NA	2021-02-26	0	0	0	-3.51120560722406	66	3	3	0	1	3	NA	1	3	0.0.3	186.3	NA
10444	US3712118	0	125	0	NA	NA	NA	0	NA	NA	NA	-35	NA	2020-10-20	1	0	0	-2.93297957999753	52	6	1	0	1	2	NA	1	9	1.0.1	313.875	NA
13688	US3952133	0	9	0	56	125	0	0	NA	NA	NA	50	NA	2020-10-22	1	1	0	-3.50661279492626	66	3	4	0	1	1	NA	0	12	1.0.4	34	NA
6648	US3452140	0	125	0	NA	NA	NA	0	NA	NA	NA	-21	NA	2021-03-31	0	0	0	-3.32157544374927	36	3	1	0	1	2	NA	1	1	0.0.1	217.555555555556	NA
7852	US3522590	28	125	0	NA	NA	NA	0	NA	NA	NA	22	NA	2021-02-12	0	0	0	-3.62370833555273	29	4	3	0	1	3	NA	1	3	0.0.3	186.3	NA
9201	US3602041	0	125	0	NA	NA	NA	0	NA	NA	NA	-14	NA	2020-10-13	0	0	1	-2.45617202888831	46	2	1	0	1	2	NA	1	9	1.0.1	313.875	NA
6719	US3452322	0	125	0	NA	NA	NA	0	NA	NA	NA	-15	NA	2021-02-24	0	0	1	-2.49440548479281	39	5	2	0	1	2	NA	1	2	0.0.2	149.416666666667	NA
15589	US3522504	0	47	0	NA	NA	NA	0	0	0	0	NA	NA	2020-09-29	1	0	0	-3.09121784158834	66	0	0	0	0	4	NA	0	17	Unboosted	1	0
13430	US3932047	0	125	0	NA	NA	NA	0	NA	NA	NA	-22	NA	2020-10-06	1	0	0	-3.29189135755057	69	4	1	0	1	2	NA	1	9	1.0.1	313.875	NA
883	US3092149	0	125	0	NA	NA	NA	0	NA	NA	NA	-27	NA	2020-09-16	1	0	0	-3.40984768405802	45	1	1	0	1	2	NA	1	9	1.0.1	313.875	NA
13137	US3872504	8	125	0	NA	NA	NA	0	NA	NA	NA	2	NA	2020-10-08	1	0	0	-2.8615486863365	57	6	3	0	1	3	NA	1	11	1.0.3	223.625	NA
11868	US3782090	0	120	0	NA	NA	NA	0	NA	NA	NA	-23	NA	2021-02-05	0	0	0	-3.40267913937222	36	4	1	0	1	2	NA	1	1	0.0.1	217.555555555556	NA
11436	US3752390	0	125	0	NA	NA	NA	0	NA	NA	NA	-22	NA	2020-10-01	1	0	1	-2.83403732106857	48	5	1	0	1	2	NA	1	9	1.0.1	313.875	NA
3436	US3232169	0	1	0	47	125	0	0	5.39311346517642	3.70994801651076	NA	41	NA	2021-02-26	0	1	0	-2.81718637514985	23	6	4	1	1	1	NA	0	4	0.0.4	39.2857142857143	1.68316544866566
10334	US3692151	8	125	0	NA	NA	NA	0	NA	NA	NA	2	NA	2020-10-22	0	0	0	-2.33227816807455	38	3	2	0	1	3	NA	1	10	1.0.2	186.3	NA
3898	US3252436	14	125	0	NA	NA	NA	0	NA	NA	NA	8	NA	2020-10-07	1	0	0	-3.16282271302142	75	3	3	0	1	3	NA	1	11	1.0.3	223.625	NA
5588	US3372381	5	125	0	NA	NA	NA	0	NA	NA	NA	-1	NA	2020-10-15	1	0	0	-2.92991694685024	59	6	3	0	1	3	NA	1	11	1.0.3	223.625	NA
5911	US3402255	0	125	0	NA	NA	NA	0	NA	NA	NA	-20	NA	2020-09-03	1	0	0	-3.14519984104275	62	6	1	0	1	2	NA	1	9	1.0.1	313.875	NA
5818	US3382282	0	125	0	NA	NA	NA	0	NA	NA	NA	-14	NA	2020-10-14	1	1	0	-2.85824921607949	81	3	2	0	1	2	NA	1	10	1.0.2	186.3	NA
6556	US3442064	15	106	0	NA	NA	NA	0	NA	NA	NA	9	NA	2020-09-18	0	0	0	-2.81612601747709	61	6	3	0	1	3	NA	1	11	1.0.3	223.625	NA
13467	US3932129	0	125	0	NA	NA	NA	0	NA	NA	NA	-30	NA	2020-10-12	1	0	0	-3.22003049384402	58	3	1	0	1	2	NA	1	9	1.0.1	313.875	NA
15807	US3682171	0	61	0	NA	NA	NA	0	0	0	0	NA	NA	2021-02-04	0	0	1	-4.0300977276551	28	0	0	0	0	4	NA	0	17	Unboosted	1	0
13545	US3932307	8	125	0	NA	NA	NA	0	NA	NA	NA	2	NA	2020-11-18	1	0	0	-3.01017445656838	46	6	3	0	1	3	NA	1	11	1.0.3	223.625	NA
4653	US3302183	0	125	0	NA	NA	NA	0	NA	NA	NA	-14	NA	2020-09-10	1	0	0	-2.82934866221649	50	6	2	0	1	2	NA	1	10	1.0.2	186.3	NA
657	US3062097	0	125	0	NA	NA	NA	0	NA	NA	NA	-15	NA	2020-09-05	1	0	0	-3.74491468757839	53	4	1	0	1	2	NA	1	9	1.0.1	313.875	NA
8041	US3532189	0	125	0	NA	NA	NA	0	NA	NA	NA	-16	NA	2021-02-04	0	1	0	-3.97478128752405	69	4	1	0	1	2	NA	1	1	0.0.1	217.555555555556	NA
15451	US3452217	0	61	0	NA	NA	NA	0	0	0	0	NA	NA	2021-02-22	0	0	0	-3.3279565840165	57	0	0	0	0	4	NA	0	17	Unboosted	1	0
1895	US3162151	33	125	0	NA	NA	NA	0	NA	NA	NA	27	NA	2020-09-18	1	1	0	-2.83790877656894	59	3	4	0	1	3	NA	1	12	1.0.4	34	NA
7639	US3522210	0	125	0	NA	NA	NA	0	NA	NA	NA	-14	NA	2020-09-22	1	0	0	-3.25536066878894	52	4	2	0	1	2	NA	1	10	1.0.2	186.3	NA
851	US3092058	0	125	0	NA	NA	NA	0	NA	NA	NA	-28	NA	2021-02-04	0	0	0	-2.80122845981819	32	6	1	0	1	2	NA	1	1	0.0.1	217.555555555556	NA
9501	US3632051	0	125	0	NA	NA	NA	0	NA	NA	NA	-22	NA	2020-09-30	1	0	0	-3.00009061587292	71	6	1	0	1	2	NA	1	9	1.0.1	313.875	NA
2871	US3202208	0	43	1	NA	NA	NA	1	NA	NA	NA	-30	43	2021-02-05	0	1	0	-2.70232169734154	45	6	1	0	1	2	NA	1	5	0.1.1	28.7777777777778	NA
14127	US3042139	0	61	0	NA	NA	NA	0	0	0	0	NA	NA	2020-09-17	1	0	0	-2.70878574861789	26	0	0	0	0	4	NA	0	17	Unboosted	1	0
12831	US3862059	6	125	0	NA	NA	NA	0	NA	NA	NA	0	NA	2020-09-29	1	1	1	-3.52604197532651	30	4	2	0	1	3	NA	1	10	1.0.2	186.3	NA
10603	US3722144	0	125	0	NA	NA	NA	0	NA	NA	NA	-13	NA	2021-02-09	0	0	0	-3.4258365220216	53	4	2	0	1	2	NA	1	2	0.0.2	149.416666666667	NA
11208	US3752009	0	125	0	NA	NA	NA	0	NA	NA	NA	-26	NA	2020-09-11	1	0	0	-3.07352029465075	68	6	1	0	1	2	NA	1	9	1.0.1	313.875	NA
2611	US3192633	0	125	0	NA	NA	NA	0	NA	NA	NA	-37	NA	2020-09-29	1	0	0	-2.61028499097568	51	6	1	0	1	2	NA	1	9	1.0.1	313.875	NA
14647	US3222023	0	61	0	NA	NA	NA	0	0	0	0	NA	NA	2021-03-15	0	0	1	-2.62103197969939	39	0	0	0	0	4	NA	0	17	Unboosted	1	0
1228	US3112290	6	125	0	NA	NA	NA	0	NA	NA	NA	0	NA	2021-03-01	1	0	0	-2.91968533629913	74	6	3	0	1	3	NA	1	3	0.0.3	186.3	NA
14689	US3222467	0	61	0	NA	NA	NA	0	0	0	0	NA	NA	2021-04-16	0	1	1	-3.23561354411261	55	0	0	0	0	4	NA	0	17	Unboosted	1	0
7794	US3522491	11	125	0	NA	NA	NA	0	NA	NA	NA	5	NA	2020-09-30	1	0	0	-3.85480884764453	73	3	3	0	1	3	NA	1	11	1.0.3	223.625	NA
4864	US3312115	0	125	0	NA	NA	NA	0	NA	NA	NA	-12	NA	2021-02-26	0	1	0	-2.54807866252614	63	6	2	0	1	2	NA	1	2	0.0.2	149.416666666667	NA
8413	US3552164	13	125	0	NA	NA	NA	0	NA	NA	NA	7	NA	2021-02-23	0	0	0	-3.79605977689587	30	4	3	0	1	3	NA	1	3	0.0.3	186.3	NA
9991	US3672125	4	125	0	NA	NA	NA	0	NA	NA	NA	-2	NA	2020-09-14	1	1	1	-3.71264348339983	54	4	3	0	1	3	NA	1	11	1.0.3	223.625	NA
13350	US3922023	19	89	1	NA	NA	NA	1	NA	NA	NA	13	89	2020-09-25	0	0	0	-2.94737196735015	54	3	3	0	1	3	NA	1	15	1.1.3	21.7142857142857	NA
987	US3102114	18	90	0	NA	NA	NA	0	NA	NA	NA	12	NA	2021-02-13	0	1	0	-3.5350944866711	63	4	3	0	1	3	NA	1	3	0.0.3	186.3	NA
11230	US3752051	0	125	0	NA	NA	NA	0	NA	NA	NA	-21	NA	2020-09-10	1	0	0	-2.6741766029515	44	6	1	0	1	2	NA	1	9	1.0.1	313.875	NA
2150	US3182175	0	125	0	NA	NA	NA	0	NA	NA	NA	-28	NA	2021-02-23	0	0	0	-3.34104523729465	71	4	1	0	1	2	NA	1	1	0.0.1	217.555555555556	NA
5367	US3362249	0	125	0	NA	NA	NA	0	NA	NA	NA	-19	NA	2020-09-23	1	0	0	-2.83545166526637	52	6	1	0	1	2	NA	1	9	1.0.1	313.875	NA
7871	US3522622	26	125	0	NA	NA	NA	0	NA	NA	NA	20	NA	2021-02-16	1	1	1	-3.07476396295274	48	5	3	0	1	3	NA	1	3	0.0.3	186.3	NA
4270	US3282014	7	125	0	NA	NA	NA	0	NA	NA	NA	1	NA	2021-03-02	0	0	0	-3.67752282994277	23	4	3	0	1	3	NA	1	3	0.0.3	186.3	NA
4171	US3272060	0	125	0	NA	NA	NA	0	NA	NA	NA	-43	NA	2020-09-03	1	0	0	-2.75876672120714	50	6	1	0	1	2	NA	1	9	1.0.1	313.875	NA
1898	US3162154	0	125	0	NA	NA	NA	0	NA	NA	NA	-12	NA	2020-09-18	1	0	0	-2.92820359806146	54	6	1	0	1	2	NA	1	9	1.0.1	313.875	NA
3335	US3222622	0	125	0	NA	NA	NA	0	NA	NA	NA	-25	NA	2020-10-20	1	1	0	-3.11817665127252	54	3	1	0	1	2	NA	1	9	1.0.1	313.875	NA
25	US3002114	0	106	0	NA	NA	NA	0	NA	NA	NA	-21	NA	2021-03-22	0	0	0	-2.62711499709671	70	6	1	0	1	2	NA	1	1	0.0.1	217.555555555556	NA
349	US3042135	0	31	1	NA	NA	NA	1	NA	NA	NA	-33	31	2021-02-19	0	0	0	-2.67829878536021	82	6	1	0	1	2	NA	1	5	0.1.1	28.7777777777778	NA
13966	US3982267	19	125	0	NA	NA	NA	0	NA	NA	NA	13	NA	2021-02-11	0	0	1	-2.73369765052737	40	5	3	0	1	3	NA	1	3	0.0.3	186.3	NA
4557	US3292440	0	125	0	NA	NA	NA	0	NA	NA	NA	-13	NA	2021-02-26	0	1	0	-3.29036092300679	84	1	2	0	1	2	NA	1	2	0.0.2	149.416666666667	NA
15818	US3712050	0	61	0	NA	NA	NA	0	0	0	0	NA	NA	2020-10-19	1	1	0	-3.1385482947002	55	0	0	0	0	4	NA	0	17	Unboosted	1	0
2834	US3202135	0	125	0	NA	NA	NA	0	NA	NA	NA	-12	NA	2020-09-21	1	1	1	-2.79378163976892	34	5	1	0	1	2	NA	1	9	1.0.1	313.875	NA
5038	US3322194	0	47	1	NA	NA	NA	1	NA	NA	NA	-28	47	2021-02-19	0	0	1	-2.77714306289369	48	5	1	0	1	2	NA	1	5	0.1.1	28.7777777777778	NA
9974	US3672086	4	125	0	NA	NA	NA	0	NA	NA	NA	-2	NA	2021-02-19	0	1	0	-3.20880794474568	38	6	3	0	1	3	NA	1	3	0.0.3	186.3	NA
14207	US3102340	0	41	0	NA	NA	NA	0	0	0	0	NA	NA	2021-02-13	0	1	0	-3.72532162849203	76	0	0	0	0	4	NA	0	17	Unboosted	1	0
8701	US3562140	0	54	1	NA	NA	NA	1	NA	NA	NA	-15	54	2021-02-04	1	0	0	-3.16943018060622	54	6	1	0	1	2	NA	1	5	0.1.1	28.7777777777778	NA
8771	US3572025	4	125	0	NA	NA	NA	0	NA	NA	NA	-2	NA	2021-02-10	0	0	0	-2.96483195118748	83	3	2	0	1	3	NA	1	2	0.0.2	149.416666666667	NA
11747	US3772187	34	125	0	NA	NA	NA	0	NA	NA	NA	28	NA	2021-03-01	0	0	0	-3.12980557799133	32	6	3	0	1	3	NA	1	3	0.0.3	186.3	NA
13024	US3872186	18	125	0	NA	NA	NA	0	NA	NA	NA	12	NA	2020-09-23	1	0	0	-3.12087328630778	66	6	3	0	1	3	NA	1	11	1.0.3	223.625	NA
14125	US3042120	0	61	0	NA	NA	NA	0	0	0	0	NA	NA	2021-02-15	0	1	0	-2.81841292077408	49	0	0	0	0	4	NA	0	17	Unboosted	1	0
5857	US3402021	6	43	1	NA	NA	NA	1	NA	NA	NA	0	43	2021-02-11	0	1	0	-2.51273479750072	73	6	2	0	1	3	NA	1	6	0.1.2	19.3333333333333	NA
4095	US3262155	0	125	0	NA	NA	NA	0	NA	NA	NA	-9	NA	2020-09-09	1	0	0	-2.86106389494321	61	6	2	0	1	2	NA	1	10	1.0.2	186.3	NA
3668	US3242373	0	125	0	NA	NA	NA	0	NA	NA	NA	-15	NA	2021-02-17	0	1	0	-3.60499697452679	53	3	1	0	1	2	NA	1	1	0.0.1	217.555555555556	NA
8708	US3562152	12	45	1	NA	NA	NA	1	NA	NA	NA	6	45	2021-02-10	0	1	0	-2.94511240877834	53	6	3	0	1	3	NA	1	7	0.1.3	17.9	NA
5217	US3342301	13	125	0	NA	NA	NA	0	NA	NA	NA	7	NA	2021-02-25	0	0	0	-2.68327309543706	44	3	3	0	1	3	NA	1	3	0.0.3	186.3	NA
13580	US3942061	5	125	0	NA	NA	NA	0	NA	NA	NA	-1	NA	2020-10-09	1	1	0	-3.5834229334493	56	4	3	0	1	3	NA	1	11	1.0.3	223.625	NA
4466	US3292264	5	125	0	NA	NA	NA	0	NA	NA	NA	-1	NA	2021-02-04	0	0	0	-3.4741914693194	71	4	3	0	1	3	NA	1	3	0.0.3	186.3	NA
15812	US3692164	0	61	0	NA	NA	NA	0	0	0	0	NA	NA	2020-10-30	1	1	0	-3.50133941032948	79	0	0	0	0	4	NA	0	17	Unboosted	1	0
12010	US3802035	0	125	0	NA	NA	NA	0	NA	NA	NA	-29	NA	2020-09-21	1	0	0	-3.13439265014532	71	6	1	0	1	2	NA	1	9	1.0.1	313.875	NA
13927	US3982096	0	26	0	63	125	0	0	NA	NA	NA	57	NA	2021-03-10	0	0	0	-3.80400932001049	25	4	4	0	1	1	NA	0	4	0.0.4	39.2857142857143	NA
8075	US3532242	0	125	0	NA	NA	NA	0	NA	NA	NA	-21	NA	2020-10-07	1	1	1	-3.58743391191319	45	4	1	0	1	2	NA	1	9	1.0.1	313.875	NA
5251	US3352092	0	64	0	NA	NA	NA	0	NA	NA	NA	-34	NA	2021-02-08	0	0	0	-3.25352657636557	55	6	1	0	1	2	NA	1	1	0.0.1	217.555555555556	NA
13732	US3962032	25	82	1	NA	NA	NA	1	NA	NA	NA	19	82	2021-03-01	0	0	0	-2.56827041992413	29	6	3	0	1	3	NA	1	7	0.1.3	17.9	NA
3813	US3252254	27	28	1	NA	NA	NA	1	NA	NA	NA	21	28	2021-02-06	0	0	0	-2.65478113961499	70	3	3	0	1	3	NA	1	7	0.1.3	17.9	NA
11918	US3782162	0	124	0	NA	NA	NA	0	NA	NA	NA	-27	NA	2020-10-09	1	0	1	-3.60381534357484	23	4	1	0	1	2	NA	1	9	1.0.1	313.875	NA
2321	US3192095	15	125	0	NA	NA	NA	0	NA	NA	NA	9	NA	2020-09-04	1	0	0	-2.86677200554301	38	6	3	0	1	3	NA	1	11	1.0.3	223.625	NA
14418	US3172264	0	61	0	NA	NA	NA	0	0	0	0	NA	NA	2021-03-25	0	0	0	-2.78397427569625	23	0	0	0	0	4	NA	0	17	Unboosted	1	0
15861	US3732100	0	61	0	NA	NA	NA	0	0	0	0	NA	NA	2020-09-23	1	1	0	-3.57198697627638	37	0	0	0	0	4	NA	0	17	Unboosted	1	0
14557	US3192545	0	9	0	NA	NA	NA	0	0	0	0	NA	NA	2021-03-03	0	1	0	-3.41169789940605	67	0	0	0	0	4	NA	0	17	Unboosted	1	0
10255	US3692026	0	125	0	NA	NA	NA	0	NA	NA	NA	-15	NA	2020-09-25	1	0	0	-3.44134038447623	48	3	1	0	1	2	NA	1	9	1.0.1	313.875	NA
12177	US3812058	26	125	0	NA	NA	NA	0	NA	NA	NA	20	NA	2020-09-04	1	1	0	-2.93477667797498	36	6	3	0	1	3	NA	1	11	1.0.3	223.625	NA
13398	US3922162	0	3	0	34	125	0	0	NA	NA	NA	28	NA	2020-11-20	1	1	0	-2.83270536725545	50	6	4	0	1	1	NA	0	12	1.0.4	34	NA
2716	US3192823	11	125	0	NA	NA	NA	0	NA	NA	NA	5	NA	2020-11-12	1	0	0	-3.59748320119405	67	1	3	0	1	3	NA	1	11	1.0.3	223.625	NA
6573	US3442169	12	100	0	NA	NA	NA	0	NA	NA	NA	6	NA	2020-10-12	1	0	1	-3.20882575228676	55	4	3	0	1	3	NA	1	11	1.0.3	223.625	NA
15855	US3732060	0	61	0	NA	NA	NA	0	0	0	0	NA	NA	2021-02-25	0	0	0	-3.22151755219501	37	0	0	0	0	4	NA	0	17	Unboosted	1	0
6876	US3462246	0	125	0	NA	NA	NA	0	NA	NA	NA	-14	NA	2020-09-16	1	0	1	-3.2471236710799	65	4	2	0	1	2	NA	1	10	1.0.2	186.3	NA
14067	US3012116	0	41	1	NA	NA	NA	1	0	0	0	NA	NA	2020-09-09	1	1	0	-3.32106814349087	70	0	0	0	0	4	NA	0	17	Unboosted	1	0
7271	US3492122	0	125	0	NA	NA	NA	0	NA	NA	NA	-8	NA	2020-10-09	1	0	1	-3.44337671185201	66	4	2	0	1	2	NA	1	10	1.0.2	186.3	NA
3141	US3222182	0	125	0	NA	NA	NA	0	NA	NA	NA	-9	NA	2021-03-15	0	0	0	-3.20198932005708	52	6	2	0	1	2	NA	1	2	0.0.2	149.416666666667	NA
15270	US3402263	0	61	0	NA	NA	NA	0	0	0	0	NA	NA	2020-09-03	0	0	0	-2.66603641016654	84	0	0	0	0	4	NA	0	17	Unboosted	1	0
4103	US3262172	7	120	0	NA	NA	NA	0	NA	NA	NA	1	NA	2021-03-02	1	1	0	-3.14440665356396	62	6	2	0	1	3	NA	1	2	0.0.2	149.416666666667	NA
5174	US3342172	0	125	0	NA	NA	NA	0	NA	NA	NA	-29	NA	2020-10-01	1	0	1	-3.00259847338661	37	5	1	0	1	2	NA	1	9	1.0.1	313.875	NA
1206	US3112250	0	125	0	NA	NA	NA	0	NA	NA	NA	-22	NA	2021-02-25	0	0	0	-2.63988207053001	21	3	1	0	1	2	NA	1	1	0.0.1	217.555555555556	NA
14016	US3992084	0	125	0	NA	NA	NA	0	NA	NA	NA	-21	NA	2020-11-13	1	1	0	-3.82138088800937	36	3	1	0	1	2	NA	1	9	1.0.1	313.875	NA
10527	US3722019	0	125	0	NA	NA	NA	0	NA	NA	NA	-9	NA	2021-02-08	0	0	0	-2.6611521553163	47	6	2	0	1	2	NA	1	2	0.0.2	149.416666666667	NA
2616	US3192640	0	125	0	NA	NA	NA	0	NA	NA	NA	-23	NA	2020-09-30	1	0	0	-3.39043079481084	67	6	1	0	1	2	NA	1	9	1.0.1	313.875	NA
212	US3022199	0	85	0	NA	NA	NA	0	NA	NA	NA	-28	NA	2021-03-05	0	0	0	-3.05136853435336	35	6	1	0	1	2	NA	1	1	0.0.1	217.555555555556	NA
6367	US3432152	0	125	0	NA	NA	NA	0	NA	NA	NA	-29	NA	2020-09-11	0	0	0	-2.8628626341613	34	6	1	0	1	2	NA	1	9	1.0.1	313.875	NA
12399	US3822292	6	125	0	NA	NA	NA	0	NA	NA	NA	0	NA	2021-02-11	0	0	0	-2.82301992781619	56	6	2	0	1	3	NA	1	2	0.0.2	149.416666666667	NA
15126	US3352490	0	34	0	NA	NA	NA	0	0	0	0	NA	NA	2021-02-24	0	0	0	-3.56782560251956	55	0	0	0	0	4	NA	0	17	Unboosted	1	0
898	US3092175	7	125	0	NA	NA	NA	0	NA	NA	NA	1	NA	2020-09-18	0	0	0	-3.03592025184177	67	6	2	0	1	3	NA	1	10	1.0.2	186.3	NA
9314	US3612059	0	125	0	NA	NA	NA	0	NA	NA	NA	-22	NA	2020-10-28	1	0	1	-3.60586451784544	64	4	1	0	1	2	NA	1	9	1.0.1	313.875	NA
13843	US3972124	8	125	0	NA	NA	NA	0	NA	NA	NA	2	NA	2021-02-25	0	0	0	-3.93290226573831	45	3	3	0	1	3	NA	1	3	0.0.3	186.3	NA
15870	US3732166	0	61	0	NA	NA	NA	0	0	0	0	NA	NA	2020-09-22	1	0	0	-2.73409161321937	61	0	0	0	0	4	NA	0	17	Unboosted	1	0
10462	US3712169	0	125	0	NA	NA	NA	0	NA	NA	NA	-21	NA	2021-02-26	0	1	0	-3.26321940074958	19	6	1	0	1	2	NA	1	1	0.0.1	217.555555555556	NA
3607	US3242271	6	125	0	NA	NA	NA	0	NA	NA	NA	0	NA	2021-01-28	1	1	0	-3.79216947056529	52	4	2	0	1	3	NA	1	2	0.0.2	149.416666666667	NA
13320	US3912195	11	125	0	NA	NA	NA	0	NA	NA	NA	5	NA	2020-10-16	1	1	0	-2.91424286091299	72	3	3	0	1	3	NA	1	11	1.0.3	223.625	NA
9871	US3662105	0	125	0	NA	NA	NA	0	NA	NA	NA	-16	NA	2021-02-12	0	0	0	-3.14777522486119	51	6	2	0	1	2	NA	1	2	0.0.2	149.416666666667	NA
687	US3062139	0	125	0	NA	NA	NA	0	NA	NA	NA	-14	NA	2020-09-11	0	1	1	-3.45214702023074	48	4	2	0	1	2	NA	1	10	1.0.2	186.3	NA
2867	US3202204	0	77	1	NA	NA	NA	1	NA	NA	NA	-26	77	2020-09-14	1	1	0	-3.05713604309583	67	6	1	0	1	2	NA	1	13	1.1.1	30.875	NA
3153	US3222202	0	15	0	46	125	0	0	NA	NA	NA	40	NA	2021-03-01	0	0	0	-3.20135889436505	64	4	4	0	1	1	NA	0	4	0.0.4	39.2857142857143	NA
9120	US3592145	12	125	0	NA	NA	NA	0	NA	NA	NA	6	NA	2021-02-12	0	0	1	-2.89442133905244	30	5	3	0	1	3	NA	1	3	0.0.3	186.3	NA
8272	US3542287	0	125	0	NA	NA	NA	0	NA	NA	NA	-15	NA	2021-02-19	0	0	0	-3.86080158764059	60	3	1	0	1	2	NA	1	1	0.0.1	217.555555555556	NA
9163	US3592233	26	125	0	NA	NA	NA	0	NA	NA	NA	20	NA	2021-03-04	0	0	1	-2.58414469057839	32	5	3	0	1	3	NA	1	3	0.0.3	186.3	NA
15901	US3742113	0	8	0	NA	NA	NA	0	0	0	0	NA	NA	2020-09-24	1	0	0	-2.78422946204441	47	0	0	0	0	4	NA	0	17	Unboosted	1	0
13915	US3982048	0	12	0	48	125	0	0	NA	NA	NA	42	NA	2021-03-26	0	0	0	-2.76034122606081	43	6	4	0	1	1	NA	0	4	0.0.4	39.2857142857143	NA
10912	US3732322	8	125	0	NA	NA	NA	0	NA	NA	NA	2	NA	2020-10-07	1	0	0	-3.47326711092493	64	4	3	0	1	3	NA	1	11	1.0.3	223.625	NA
4178	US3272098	11	125	0	NA	NA	NA	0	NA	NA	NA	5	NA	2020-09-14	0	0	0	-3.05089912875901	22	6	3	0	1	3	NA	1	11	1.0.3	223.625	NA
13152	US3892016	0	125	0	NA	NA	NA	0	NA	NA	NA	-26	NA	2020-09-23	1	0	0	-2.92983271822734	24	6	1	0	1	2	NA	1	9	1.0.1	313.875	NA
10998	US3742094	0	125	0	NA	NA	NA	0	NA	NA	NA	-16	NA	2021-02-06	0	0	0	-2.72166486425873	45	6	2	0	1	2	NA	1	2	0.0.2	149.416666666667	NA
4857	US3312080	0	125	0	NA	NA	NA	0	NA	NA	NA	-28	NA	2021-02-26	0	0	0	-3.93595069973492	54	6	1	0	1	2	NA	1	1	0.0.1	217.555555555556	NA
9774	US3652010	0	36	1	NA	NA	NA	1	NA	NA	NA	-33	36	2020-10-08	1	0	0	-3.49701781727861	33	3	1	0	1	2	NA	1	13	1.1.1	30.875	NA
14420	US3172271	0	61	0	NA	NA	NA	0	0	0	0	NA	NA	2020-09-24	1	1	0	-3.11737118960585	44	0	0	0	0	4	NA	0	17	Unboosted	1	0
12796	US3852191	0	125	0	NA	NA	NA	0	NA	NA	NA	-13	NA	2020-10-23	1	0	0	-3.77425060665774	58	3	1	0	1	2	NA	1	9	1.0.1	313.875	NA
5522	US3372267	0	125	0	NA	NA	NA	0	NA	NA	NA	-14	NA	2020-10-13	1	0	0	-3.27741917429303	68	4	1	0	1	2	NA	1	9	1.0.1	313.875	NA
5433	US3372081	11	125	0	NA	NA	NA	0	NA	NA	NA	5	NA	2020-09-09	1	0	1	-2.80537440661535	62	5	3	0	1	3	NA	1	11	1.0.3	223.625	NA
9324	US3612076	11	125	0	NA	NA	NA	0	NA	NA	NA	5	NA	2021-02-05	0	0	0	-3.57827921030191	34	3	3	0	1	3	NA	1	3	0.0.3	186.3	NA
8848	US3572195	5	37	1	NA	NA	NA	1	NA	NA	NA	-1	37	2021-02-10	0	0	0	-3.20774194301762	58	1	3	0	1	3	NA	1	7	0.1.3	17.9	NA
9523	US3632085	0	125	0	NA	NA	NA	0	NA	NA	NA	-16	NA	2020-10-13	1	0	0	-4.19670114074793	44	1	2	0	1	2	NA	1	10	1.0.2	186.3	NA
2932	US3202349	0	56	1	NA	NA	NA	1	NA	NA	NA	-36	56	2021-02-15	0	1	0	-2.43369385385252	64	6	1	0	1	2	NA	1	5	0.1.1	28.7777777777778	NA
12945	US3872041	12	125	0	NA	NA	NA	0	NA	NA	NA	6	NA	2020-09-01	1	1	0	-3.4600924411471	49	6	3	0	1	3	NA	1	11	1.0.3	223.625	NA
8761	US3572002	0	125	0	NA	NA	NA	0	NA	NA	NA	-13	NA	2020-09-16	0	0	1	-3.52853548001317	68	4	2	0	1	2	NA	1	10	1.0.2	186.3	NA
15255	US3402130	0	61	0	NA	NA	NA	0	0	0	0	NA	NA	2020-08-31	1	1	0	-2.72436083704727	47	0	0	0	0	4	NA	0	17	Unboosted	1	0
13949	US3982171	0	5	0	47	125	0	0	NA	NA	NA	41	NA	2020-10-09	1	0	1	-2.58431206615494	37	5	4	0	1	1	NA	0	12	1.0.4	34	NA
15217	US3392191	0	2	0	NA	NA	NA	0	0	0	0	NA	NA	2021-02-12	0	1	0	-3.06380270827842	35	0	0	0	0	4	NA	0	17	Unboosted	1	0
2208	US3182266	35	125	0	NA	NA	NA	0	NA	NA	NA	29	NA	2021-02-10	0	1	1	-2.90668574721299	59	5	3	0	1	3	NA	1	3	0.0.3	186.3	NA
8688	US3562123	0	44	1	NA	NA	NA	1	NA	NA	NA	-22	44	2021-02-04	0	1	0	-2.68702496606073	52	3	1	0	1	2	NA	1	5	0.1.1	28.7777777777778	NA
2111	US3182111	22	125	0	NA	NA	NA	0	NA	NA	NA	16	NA	2021-03-15	0	0	0	-2.75317553545355	41	6	3	0	1	3	NA	1	3	0.0.3	186.3	NA
10762	US3722424	0	125	0	NA	NA	NA	0	NA	NA	NA	-9	NA	2021-02-25	0	0	0	-3.6693472297794	20	3	2	0	1	2	NA	1	2	0.0.2	149.416666666667	NA
9836	US3662054	0	125	0	NA	NA	NA	0	NA	NA	NA	-13	NA	2021-02-03	0	0	0	-3.43825111457266	46	4	1	0	1	2	NA	1	1	0.0.1	217.555555555556	NA
7851	US3522589	5	125	0	NA	NA	NA	0	NA	NA	NA	-1	NA	2020-10-02	1	0	0	-3.51943995348374	78	4	2	0	1	3	NA	1	10	1.0.2	186.3	NA
15806	US3682170	0	61	0	NA	NA	NA	0	0	0	0	NA	NA	2020-10-26	1	0	0	-2.96973095245898	35	0	0	0	0	4	NA	0	17	Unboosted	1	0
14657	US3222177	0	41	1	NA	NA	NA	1	0	0	0	NA	NA	2021-04-10	0	0	0	-2.71419359548034	30	0	0	0	0	4	NA	0	17	Unboosted	1	0
886	US3092152	0	125	0	NA	NA	NA	0	NA	NA	NA	-23	NA	2020-09-18	1	0	0	-3.11290007377854	79	6	1	0	1	2	NA	1	9	1.0.1	313.875	NA
8877	US3572285	8	125	0	NA	NA	NA	0	NA	NA	NA	2	NA	2020-10-12	1	0	0	-2.38170085921928	44	3	3	0	1	3	NA	1	11	1.0.3	223.625	NA
6847	US3462184	0	2	0	50	125	0	0	NA	NA	NA	44	NA	2021-02-11	0	0	1	-3.61441746286277	69	5	4	0	1	1	NA	0	4	0.0.4	39.2857142857143	NA
29	US3002127	0	125	0	NA	NA	NA	0	NA	NA	NA	-35	NA	2021-03-16	0	0	0	-2.76994810808832	44	6	1	0	1	2	NA	1	1	0.0.1	217.555555555556	NA
10906	US3732301	15	125	0	NA	NA	NA	0	NA	NA	NA	9	NA	2021-02-12	0	0	0	-3.57380843329778	65	4	3	0	1	3	NA	1	3	0.0.3	186.3	NA
2028	US3172378	7	29	1	NA	NA	NA	1	NA	NA	NA	1	29	2020-11-13	1	0	1	-2.93506085429571	33	2	3	0	1	3	NA	1	15	1.1.3	21.7142857142857	NA
14496	US3182306	0	61	0	NA	NA	NA	0	0	0	0	NA	NA	2021-03-02	0	0	0	-2.92828873306229	31	0	0	0	0	4	NA	0	17	Unboosted	1	0
3620	US3242294	13	125	0	NA	NA	NA	0	NA	NA	NA	7	NA	2020-10-02	1	0	0	-4.28697531850559	41	1	3	0	1	3	NA	1	11	1.0.3	223.625	NA
14569	US3192690	0	8	0	NA	NA	NA	0	0	0	0	NA	NA	2021-03-01	0	0	0	-3.26054364040121	39	0	0	0	0	4	NA	0	17	Unboosted	1	0
6124	US3412318	0	9	0	54	125	0	0	NA	NA	NA	48	NA	2021-02-09	0	1	0	-2.97742107309395	28	6	4	0	1	1	NA	0	4	0.0.4	39.2857142857143	NA
11865	US3782086	0	120	0	NA	NA	NA	0	NA	NA	NA	-40	NA	2020-09-23	1	0	0	-2.79979225694825	73	6	1	0	1	2	NA	1	9	1.0.1	313.875	NA
11179	US3742452	0	8	0	42	125	0	0	NA	NA	NA	36	NA	2021-02-11	0	0	0	-3.60006851663172	68	3	4	0	1	1	NA	0	4	0.0.4	39.2857142857143	NA
3558	US3242197	5	125	0	NA	NA	NA	0	NA	NA	NA	-1	NA	2021-03-04	0	0	0	-2.84649868927588	51	6	3	0	1	3	NA	1	3	0.0.3	186.3	NA
14027	US3992096	0	124	0	NA	NA	NA	0	NA	NA	NA	-22	NA	2020-11-13	1	1	0	-3.29560630883972	59	4	1	0	1	2	NA	1	9	1.0.1	313.875	NA
7493	US3512009	0	100	0	NA	NA	NA	0	NA	NA	NA	-14	NA	2021-02-04	0	0	0	-3.97147695196318	50	4	2	0	1	2	NA	1	2	0.0.2	149.416666666667	NA
11357	US3752268	0	125	0	NA	NA	NA	0	NA	NA	NA	-21	NA	2020-09-23	1	0	0	-2.81408260545648	55	6	1	0	1	2	NA	1	9	1.0.1	313.875	NA
11244	US3752079	0	125	0	NA	NA	NA	0	NA	NA	NA	-20	NA	2020-09-10	1	0	0	-3.22653928678458	24	4	1	0	1	2	NA	1	9	1.0.1	313.875	NA
14326	US3152369	0	36	0	NA	NA	NA	0	0	0	0	NA	NA	2021-01-25	0	0	0	-3.43223473867333	66	0	0	0	0	4	NA	0	17	Unboosted	1	0
10774	US3732003	7	125	0	NA	NA	NA	0	NA	NA	NA	1	NA	2020-09-01	1	1	0	-4.58139621788043	39	3	3	0	1	3	NA	1	11	1.0.3	223.625	NA
6527	US3432545	0	70	0	NA	NA	NA	0	NA	NA	NA	-30	NA	2020-10-19	1	0	0	-3.14930629010917	71	6	1	0	1	2	NA	1	9	1.0.1	313.875	NA
5370	US3362259	0	91	0	NA	NA	NA	0	NA	NA	NA	-35	NA	2021-02-03	0	0	0	-3.93306249283067	75	4	1	0	1	2	NA	1	1	0.0.1	217.555555555556	NA
3128	US3222151	0	125	0	NA	NA	NA	0	NA	NA	NA	-13	NA	2021-03-11	1	0	0	-3.24095675525207	66	6	2	0	1	2	NA	1	2	0.0.2	149.416666666667	NA
5656	US3382024	0	125	0	NA	NA	NA	0	NA	NA	NA	-29	NA	2020-09-08	1	1	0	-3.54927408338815	49	4	1	0	1	2	NA	1	9	1.0.1	313.875	NA
9454	US3622240	0	125	0	NA	NA	NA	0	NA	NA	NA	-21	NA	2021-02-09	0	0	0	-2.59525699171176	64	3	1	0	1	2	NA	1	1	0.0.1	217.555555555556	NA
4028	US3262018	0	125	0	NA	NA	NA	0	NA	NA	NA	-21	NA	2020-08-26	0	1	0	-2.76668852582312	40	6	1	0	1	2	NA	1	9	1.0.1	313.875	NA
6429	US3432336	18	125	0	NA	NA	NA	0	NA	NA	NA	12	NA	2021-02-11	0	1	0	-2.64045304493435	33	6	3	0	1	3	NA	1	3	0.0.3	186.3	NA
13444	US3932077	0	12	0	48	125	0	0	NA	NA	NA	42	NA	2020-10-02	1	1	0	-3.16818304020413	45	6	4	0	1	1	NA	0	12	1.0.4	34	NA
9666	US3642155	0	125	0	NA	NA	NA	0	NA	NA	NA	-15	NA	2021-02-24	0	0	0	-3.29177584612688	50	4	1	0	1	2	NA	1	1	0.0.1	217.555555555556	NA
5441	US3372098	8	125	0	NA	NA	NA	0	NA	NA	NA	2	NA	2020-09-15	1	0	0	-2.71557405309974	29	3	3	0	1	3	NA	1	11	1.0.3	223.625	NA
7127	US3482183	4	125	0	NA	NA	NA	0	NA	NA	NA	-2	NA	2020-09-29	1	1	0	-3.64691023845808	54	3	3	0	1	3	NA	1	11	1.0.3	223.625	NA
13864	US3972161	13	125	0	NA	NA	NA	0	NA	NA	NA	7	NA	2021-03-04	0	1	0	-2.5596700630832	29	3	3	0	1	3	NA	1	3	0.0.3	186.3	NA
15929	US3762245	0	61	0	NA	NA	NA	0	0	0	0	NA	NA	2021-02-10	0	0	0	-3.90704078681543	66	0	0	0	0	4	NA	0	17	Unboosted	1	0
13780	US3972018	0	125	0	NA	NA	NA	0	NA	NA	NA	-8	NA	2020-09-23	1	0	0	-2.70060336007169	32	6	2	0	1	2	NA	1	10	1.0.2	186.3	NA
11265	US3752107	5	125	0	NA	NA	NA	0	NA	NA	NA	-1	NA	2021-02-23	0	1	0	-2.62960659777009	23	6	2	0	1	3	NA	1	2	0.0.2	149.416666666667	NA
5376	US3362269	0	125	0	NA	NA	NA	0	NA	NA	NA	-30	NA	2020-10-02	1	1	0	-2.82524898407664	27	6	1	0	1	2	NA	1	9	1.0.1	313.875	NA
5013	US3322104	0	125	0	NA	NA	NA	0	NA	NA	NA	-23	NA	2020-09-29	1	0	0	-3.05780445185747	68	6	1	0	1	2	NA	1	9	1.0.1	313.875	NA
13205	US3902027	19	125	0	NA	NA	NA	0	NA	NA	NA	13	NA	2021-02-19	1	0	0	-3.45837787265832	35	4	3	0	1	3	NA	1	3	0.0.3	186.3	NA
3722	US3252065	0	9	0	50	125	0	0	NA	NA	NA	44	NA	2021-02-04	1	0	1	-2.76532773241259	82	2	4	0	1	1	NA	0	4	0.0.4	39.2857142857143	NA
11613	US3762244	0	125	0	NA	NA	NA	0	NA	NA	NA	-22	NA	2021-02-04	0	0	0	-4.06077000938021	37	4	1	0	1	2	NA	1	1	0.0.1	217.555555555556	NA
4974	US3312535	11	125	0	NA	NA	NA	0	NA	NA	NA	5	NA	2021-03-02	0	1	0	-2.88486344182249	72	3	3	0	1	3	NA	1	3	0.0.3	186.3	NA
4981	US3312568	0	125	0	NA	NA	NA	0	NA	NA	NA	-29	NA	2021-02-18	0	0	0	-2.66204873110259	34	6	1	0	1	2	NA	1	1	0.0.1	217.555555555556	NA
5219	US3342304	0	125	0	NA	NA	NA	0	NA	NA	NA	-35	NA	2020-10-26	1	1	0	-3.56212692701301	32	1	1	0	1	2	NA	1	9	1.0.1	313.875	NA
72	US3002298	0	56	0	NA	NA	NA	0	NA	NA	NA	-36	NA	2021-03-22	0	0	0	-3.27473025430229	57	6	1	0	1	2	NA	1	1	0.0.1	217.555555555556	NA
9425	US3622190	0	125	0	NA	NA	NA	0	NA	NA	NA	-33	NA	2021-02-04	0	1	1	-3.89251978470809	73	4	1	0	1	2	NA	1	1	0.0.1	217.555555555556	NA
547	US3052299	0	125	0	NA	NA	NA	0	NA	NA	NA	-12	NA	2021-02-11	0	0	0	-3.03057826388242	44	6	1	0	1	2	NA	1	1	0.0.1	217.555555555556	NA
6920	US3462356	0	125	0	NA	NA	NA	0	NA	NA	NA	-28	NA	2020-09-29	1	0	0	-3.58040367756392	40	4	1	0	1	2	NA	1	9	1.0.1	313.875	NA
13081	US3872303	0	125	0	NA	NA	NA	0	NA	NA	NA	-12	NA	2021-02-19	0	1	0	-3.36983905521233	46	4	2	0	1	2	NA	1	2	0.0.2	149.416666666667	NA
10262	US3692035	0	125	0	NA	NA	NA	0	NA	NA	NA	-23	NA	2021-03-01	0	0	1	-2.81671976081912	39	2	1	0	1	2	NA	1	1	0.0.1	217.555555555556	NA
6036	US3412123	18	125	0	NA	NA	NA	0	NA	NA	NA	12	NA	2021-02-02	1	1	1	-3.41034199983884	74	4	3	0	1	3	NA	1	3	0.0.3	186.3	NA
7829	US3522554	12	125	0	NA	NA	NA	0	NA	NA	NA	6	NA	2020-10-06	1	0	0	-2.97812380212058	59	6	3	0	1	3	NA	1	11	1.0.3	223.625	NA
4769	US3302368	0	6	0	41	50	1	1	NA	NA	NA	35	50	2020-09-22	1	0	0	-2.57907706564976	37	6	4	0	1	1	NA	0	16	1.1.4	1.54545454545455	NA
9123	US3592151	0	125	0	NA	NA	NA	0	NA	NA	NA	-23	NA	2020-09-10	1	0	0	-3.56482218557005	69	4	1	0	1	2	NA	1	9	1.0.1	313.875	NA
10181	US3682115	0	125	0	NA	NA	NA	0	NA	NA	NA	-19	NA	2020-10-13	1	0	0	-3.34371644058942	41	3	1	0	1	2	NA	1	9	1.0.1	313.875	NA
14483	US3172500	0	61	0	NA	NA	NA	0	0	0	0	NA	NA	2020-11-20	1	0	0	-2.67829975391802	75	0	0	0	0	4	NA	0	17	Unboosted	1	0
13615	US3942130	0	9	0	41	125	0	0	NA	NA	NA	35	NA	2020-10-21	1	0	0	-4.32791267537644	52	1	4	0	1	1	NA	0	12	1.0.4	34	NA
8680	US3562111	0	125	0	NA	NA	NA	0	NA	NA	NA	-14	NA	2021-02-03	0	0	0	-2.58670677064207	71	3	1	0	1	2	NA	1	1	0.0.1	217.555555555556	NA
6062	US3412184	27	125	0	NA	NA	NA	0	NA	NA	NA	21	NA	2021-02-02	0	0	0	-4.18858847471989	35	1	3	0	1	3	NA	1	3	0.0.3	186.3	NA
6921	US3462358	0	125	0	NA	NA	NA	0	NA	NA	NA	-12	NA	2021-02-09	0	0	1	-3.47483095935403	65	4	1	0	1	2	NA	1	1	0.0.1	217.555555555556	NA
5280	US3352275	0	125	0	NA	NA	NA	0	NA	NA	NA	-28	NA	2021-02-09	0	1	1	-3.2573336758818	60	1	1	0	1	2	NA	1	1	0.0.1	217.555555555556	NA
13133	US3872490	0	125	0	NA	NA	NA	0	NA	NA	NA	-9	NA	2020-10-19	1	0	1	-2.93303220542588	61	2	2	0	1	2	NA	1	10	1.0.2	186.3	NA
9131	US3592171	25	125	0	NA	NA	NA	0	NA	NA	NA	19	NA	2020-09-11	1	0	0	-2.68383002129752	44	6	3	0	1	3	NA	1	11	1.0.3	223.625	NA
12688	US3842056	28	125	0	NA	NA	NA	0	NA	NA	NA	22	NA	2020-11-06	1	0	1	-3.34409037851343	52	2	3	0	1	3	NA	1	11	1.0.3	223.625	NA
13135	US3872497	0	125	0	NA	NA	NA	0	NA	NA	NA	-12	NA	2021-03-24	0	1	0	-2.65566776901597	64	3	2	0	1	2	NA	1	2	0.0.2	149.416666666667	NA
3054	US3222014	20	93	1	NA	NA	NA	1	NA	NA	NA	14	93	2021-02-15	0	0	1	-3.29416358217692	27	4	3	0	1	3	NA	1	7	0.1.3	17.9	NA
1142	US3112139	15	125	0	NA	NA	NA	0	NA	NA	NA	9	NA	2020-09-03	1	0	0	-3.09164943446024	47	6	3	0	1	3	NA	1	11	1.0.3	223.625	NA
15262	US3402208	0	28	0	NA	NA	NA	0	0	0	0	NA	NA	2021-03-01	0	1	0	-3.4724138892464	51	0	0	0	0	4	NA	0	17	Unboosted	1	0
1957	US3162251	0	125	0	NA	NA	NA	0	NA	NA	NA	-14	NA	2021-03-17	1	0	0	-2.75714015979845	71	3	2	0	1	2	NA	1	2	0.0.2	149.416666666667	NA
8748	US3562213	0	125	0	NA	NA	NA	0	NA	NA	NA	-13	NA	2020-11-02	1	1	0	-3.04169615847572	65	3	2	0	1	2	NA	1	10	1.0.2	186.3	NA
2493	US3192418	7	125	0	NA	NA	NA	0	NA	NA	NA	1	NA	2020-09-19	1	0	0	-3.16872591926976	44	6	2	0	1	3	NA	1	10	1.0.2	186.3	NA
8759	US3562239	12	125	0	NA	NA	NA	0	NA	NA	NA	6	NA	2021-02-15	0	1	0	-2.95681551202635	34	6	3	0	1	3	NA	1	3	0.0.3	186.3	NA
2351	US3192145	0	1	0	41	125	0	0	NA	NA	NA	35	NA	2021-03-02	1	0	0	-3.13750475385876	70	6	4	0	1	1	NA	0	4	0.0.4	39.2857142857143	NA
15791	US3672338	0	61	0	NA	NA	NA	0	0	0	0	NA	NA	2020-09-29	1	1	0	-2.60723067224447	64	0	0	0	0	4	NA	0	17	Unboosted	1	0
7124	US3482180	0	125	0	NA	NA	NA	0	NA	NA	NA	-7	NA	2021-02-02	0	0	0	-3.87488934332074	56	3	2	0	1	2	NA	1	2	0.0.2	149.416666666667	NA
1823	US3162029	0	125	0	NA	NA	NA	0	NA	NA	NA	-14	NA	2020-08-27	1	0	0	-3.59872822360046	74	4	2	0	1	2	NA	1	10	1.0.2	186.3	NA
11330	US3752219	0	125	0	NA	NA	NA	0	NA	NA	NA	-9	NA	2020-09-24	1	0	0	-2.80034237730247	54	6	2	0	1	2	NA	1	10	1.0.2	186.3	NA
4858	US3312083	0	125	0	NA	NA	NA	0	NA	NA	NA	-26	NA	2020-09-11	1	1	0	-3.45837105926476	53	4	1	0	1	2	NA	1	9	1.0.1	313.875	NA
4287	US3282039	6	125	0	NA	NA	NA	0	NA	NA	NA	0	NA	2020-09-14	1	0	1	-2.90796020741232	51	5	3	0	1	3	NA	1	11	1.0.3	223.625	NA
3891	US3252416	0	1	0	34	125	0	0	NA	NA	NA	28	NA	2021-04-07	0	0	1	-3.36762290553126	53	1	4	0	1	1	NA	0	4	0.0.4	39.2857142857143	NA
1794	US3152532	0	64	0	NA	NA	NA	0	NA	NA	NA	-15	NA	2021-02-16	0	1	0	-3.38985149040892	60	6	2	0	1	2	NA	1	2	0.0.2	149.416666666667	NA
15891	US3732404	0	47	0	NA	NA	NA	0	0	0	0	NA	NA	2021-02-15	0	0	1	-2.56722799914559	75	0	0	0	0	4	NA	0	17	Unboosted	1	0
12066	US3802112	0	125	0	NA	NA	NA	0	NA	NA	NA	-7	NA	2020-10-07	1	0	0	-2.99044365924127	71	6	2	0	1	2	NA	1	10	1.0.2	186.3	NA
2744	US3192875	13	125	0	NA	NA	NA	0	NA	NA	NA	7	NA	2020-11-17	1	0	1	-2.94193922240248	63	1	3	0	1	3	NA	1	11	1.0.3	223.625	NA
10433	US3712098	0	125	0	NA	NA	NA	0	NA	NA	NA	-22	NA	2021-04-02	0	1	0	-2.55545569697757	21	6	1	0	1	2	NA	1	1	0.0.1	217.555555555556	NA
12117	US3802191	0	125	0	NA	NA	NA	0	NA	NA	NA	-26	NA	2021-02-23	0	0	0	-2.79247818910045	51	6	1	0	1	2	NA	1	1	0.0.1	217.555555555556	NA
1223	US3112278	0	125	0	NA	NA	NA	0	NA	NA	NA	-34	NA	2020-09-14	1	0	0	-3.56259287622401	61	4	1	0	1	2	NA	1	9	1.0.1	313.875	NA
10268	US3692046	0	125	0	NA	NA	NA	0	NA	NA	NA	-11	NA	2021-02-08	0	1	0	-2.85332462112252	67	6	2	0	1	2	NA	1	2	0.0.2	149.416666666667	NA
798	US3062295	0	125	0	NA	NA	NA	0	NA	NA	NA	-15	NA	2020-09-30	1	0	0	-3.44249320432319	57	4	2	0	1	2	NA	1	10	1.0.2	186.3	NA
2555	US3192527	0	125	0	NA	NA	NA	0	NA	NA	NA	-35	NA	2020-09-24	1	1	1	-2.89171854594064	37	5	1	0	1	2	NA	1	9	1.0.1	313.875	NA
6082	US3412230	5	125	0	NA	NA	NA	0	NA	NA	NA	-1	NA	2021-02-11	0	0	0	-3.28478344462545	56	4	2	0	1	3	NA	1	2	0.0.2	149.416666666667	NA
13063	US3872267	18	125	0	NA	NA	NA	0	NA	NA	NA	12	NA	2020-09-29	1	0	0	-2.98924878646313	69	6	3	0	1	3	NA	1	11	1.0.3	223.625	NA
9647	US3642127	0	125	0	NA	NA	NA	0	NA	NA	NA	-9	NA	2020-10-03	1	0	0	-3.60431338603823	57	3	2	0	1	2	NA	1	10	1.0.2	186.3	NA
1117	US3112091	0	125	0	NA	NA	NA	0	NA	NA	NA	-19	NA	2021-02-24	0	1	0	-3.11761848782622	37	6	1	0	1	2	NA	1	1	0.0.1	217.555555555556	NA
3379	US3232053	0	28	0	75	125	0	0	NA	NA	NA	69	NA	2021-02-17	0	0	0	-3.66999450738954	62	4	4	0	1	1	NA	0	4	0.0.4	39.2857142857143	NA
13567	US3942035	8	125	0	NA	NA	NA	0	NA	NA	NA	2	NA	2020-10-01	1	0	0	-4.04649525948174	70	3	3	0	1	3	NA	1	11	1.0.3	223.625	NA
13318	US3912188	33	125	0	NA	NA	NA	0	NA	NA	NA	27	NA	2021-03-02	0	1	0	-2.75812211770622	72	6	3	0	1	3	NA	1	3	0.0.3	186.3	NA
8696	US3562134	15	125	0	NA	NA	NA	0	NA	NA	NA	9	NA	2021-02-04	0	0	0	-2.96406882694168	25	6	3	0	1	3	NA	1	3	0.0.3	186.3	NA
6941	US3462402	0	41	1	NA	NA	NA	1	NA	NA	NA	-21	41	2021-04-08	0	0	0	-2.93971450712259	57	6	1	0	1	2	NA	1	5	0.1.1	28.7777777777778	NA
5244	US3352056	0	64	0	NA	NA	NA	0	NA	NA	NA	-34	NA	2021-02-03	0	0	0	-3.16974822258745	44	6	1	0	1	2	NA	1	1	0.0.1	217.555555555556	NA
3560	US3242199	0	125	0	NA	NA	NA	0	NA	NA	NA	-16	NA	2021-02-08	0	0	0	-3.13290401563069	31	4	2	0	1	2	NA	1	2	0.0.2	149.416666666667	NA
91	US3012030	0	125	0	NA	NA	NA	0	NA	NA	NA	-30	NA	2020-08-27	1	0	0	-2.94701136257155	38	6	1	0	1	2	NA	1	9	1.0.1	313.875	NA
848	US3092055	0	125	0	NA	NA	NA	0	NA	NA	NA	-14	NA	2020-09-04	1	0	0	-3.51750961502776	83	3	2	0	1	2	NA	1	10	1.0.2	186.3	NA
11432	US3752384	0	125	0	NA	NA	NA	0	NA	NA	NA	-16	NA	2020-10-05	1	0	0	-3.41163242740044	63	4	2	0	1	2	NA	1	10	1.0.2	186.3	NA
14613	US3212019	0	8	0	NA	NA	NA	0	0	0	0	NA	NA	2021-02-18	0	0	1	-2.5790341882325	57	0	0	0	0	4	NA	0	17	Unboosted	1	0
15661	US3572270	0	61	0	NA	NA	NA	0	0	0	0	NA	NA	2020-10-09	1	0	0	-3.04472075267264	68	0	0	0	0	4	NA	0	17	Unboosted	1	0
753	US3062233	0	125	0	NA	NA	NA	0	NA	NA	NA	-15	NA	2021-02-11	0	0	0	-3.23354727517944	25	4	2	0	1	2	NA	1	2	0.0.2	149.416666666667	NA
4309	US3282077	6	125	0	NA	NA	NA	0	NA	NA	NA	0	NA	2020-09-22	1	0	0	-3.03995331825918	41	6	3	0	1	3	NA	1	11	1.0.3	223.625	NA
6447	US3432386	18	125	0	NA	NA	NA	0	NA	NA	NA	12	NA	2021-02-01	0	1	0	-3.1239964615284	67	6	3	0	1	3	NA	1	3	0.0.3	186.3	NA
337	US3042080	0	96	0	NA	NA	NA	0	NA	NA	NA	-30	NA	2021-02-19	0	1	0	-2.84130086469803	34	6	1	0	1	2	NA	1	1	0.0.1	217.555555555556	NA
1437	US3132050	0	125	0	NA	NA	NA	0	NA	NA	NA	-14	NA	2020-10-13	1	1	0	-2.70967115976019	30	6	2	0	1	2	NA	1	10	1.0.2	186.3	NA
9151	US3592209	0	20	0	54	125	0	0	NA	NA	NA	48	NA	2021-02-17	0	1	1	-3.38465196821503	33	4	4	0	1	1	NA	0	4	0.0.4	39.2857142857143	NA
13906	US3982019	7	125	0	NA	NA	NA	0	NA	NA	NA	1	NA	2020-09-30	1	1	0	-3.28047721218398	49	4	3	0	1	3	NA	1	11	1.0.3	223.625	NA
15598	US3522681	0	61	0	NA	NA	NA	0	0	0	0	NA	NA	2020-10-16	0	0	0	-3.36667813513223	44	0	0	0	0	4	NA	0	17	Unboosted	1	0
67	US3002274	0	85	0	NA	NA	NA	0	NA	NA	NA	-30	NA	2020-10-07	1	0	0	-2.78270624806241	45	3	1	0	1	2	NA	1	9	1.0.1	313.875	NA
8048	US3532204	12	37	1	NA	NA	NA	1	NA	NA	NA	6	37	2020-09-29	1	0	0	-2.77150696492674	45	3	2	0	1	3	NA	1	14	1.1.2	15.0909090909091	NA
5482	US3372188	0	125	0	NA	NA	NA	0	NA	NA	NA	-20	NA	2020-09-23	1	0	1	-3.01122228773159	76	5	1	0	1	2	NA	1	9	1.0.1	313.875	NA
9176	US3592250	0	120	0	NA	NA	NA	0	NA	NA	NA	-13	NA	2021-02-11	0	0	1	-3.468343377739	74	4	2	0	1	2	NA	1	2	0.0.2	149.416666666667	NA
366	US3042218	0	63	0	NA	NA	NA	0	NA	NA	NA	-28	NA	2021-02-16	0	1	0	-2.66600778103732	55	6	1	0	1	2	NA	1	1	0.0.1	217.555555555556	NA
1250	US3112332	5	125	0	NA	NA	NA	0	NA	NA	NA	-1	NA	2021-02-05	0	1	0	-3.41896692635744	60	4	3	0	1	3	NA	1	3	0.0.3	186.3	NA
1544	US3142082	26	125	0	NA	NA	NA	0	NA	NA	NA	20	NA	2020-09-02	1	1	1	-2.79608455203373	46	2	3	0	1	3	NA	1	11	1.0.3	223.625	NA
11442	US3752405	0	125	0	NA	NA	NA	0	NA	NA	NA	-26	NA	2020-10-02	1	0	0	-2.58869261935036	69	6	1	0	1	2	NA	1	9	1.0.1	313.875	NA
15586	US3522360	0	27	0	NA	NA	NA	0	0	0	0	NA	NA	2020-09-23	1	1	0	-2.83797137627093	37	0	0	0	0	4	NA	0	17	Unboosted	1	0
9578	US3642034	0	43	1	NA	NA	NA	1	NA	NA	NA	-9	43	2020-09-25	1	0	0	-3.28365177305666	58	4	2	0	1	2	NA	1	14	1.1.2	15.0909090909091	NA
4781	US3302398	0	125	0	NA	NA	NA	0	NA	NA	NA	-9	NA	2021-02-09	0	1	1	-3.27805247521499	45	4	2	0	1	2	NA	1	2	0.0.2	149.416666666667	NA
379	US3042273	0	125	0	NA	NA	NA	0	NA	NA	NA	-29	NA	2021-02-16	0	1	0	-3.53333585218764	22	6	1	0	1	2	NA	1	1	0.0.1	217.555555555556	NA
3362	US3232022	27	125	0	NA	NA	NA	0	NA	NA	NA	21	NA	2020-09-08	1	0	0	-3.26739941050776	63	6	3	0	1	3	NA	1	11	1.0.3	223.625	NA
3905	US3252448	13	125	0	NA	NA	NA	0	NA	NA	NA	7	NA	2020-10-05	1	1	0	-3.25461272284271	53	4	3	0	1	3	NA	1	11	1.0.3	223.625	NA
9604	US3642068	0	125	0	NA	NA	NA	0	NA	NA	NA	-14	NA	2021-02-16	0	0	0	-3.5061895708519	38	4	2	0	1	2	NA	1	2	0.0.2	149.416666666667	NA
13224	US3902097	19	125	0	NA	NA	NA	0	NA	NA	NA	13	NA	2021-03-01	0	0	0	-3.51874863142229	61	4	3	0	1	3	NA	1	3	0.0.3	186.3	NA
4225	US3272256	0	111	0	NA	NA	NA	0	NA	NA	NA	-37	NA	2021-03-12	0	0	1	-2.61419876941784	38	5	1	0	1	2	NA	1	1	0.0.1	217.555555555556	NA
8377	US3552105	0	125	0	NA	NA	NA	0	NA	NA	NA	-29	NA	2020-09-17	1	0	1	-3.15641739984877	71	4	1	0	1	2	NA	1	9	1.0.1	313.875	NA
10727	US3722356	0	125	0	NA	NA	NA	0	NA	NA	NA	-15	NA	2021-02-04	0	1	0	-3.51574416644283	60	4	2	0	1	2	NA	1	2	0.0.2	149.416666666667	NA
9154	US3592214	0	125	0	NA	NA	NA	0	NA	NA	NA	-15	NA	2020-09-21	1	0	1	-3.39336364441304	52	4	2	0	1	2	NA	1	10	1.0.2	186.3	NA
2813	US3202094	0	125	0	NA	NA	NA	0	NA	NA	NA	-19	NA	2021-02-03	1	1	1	-3.26234442688705	55	4	1	0	1	2	NA	1	1	0.0.1	217.555555555556	NA
5386	US3362300	0	54	1	NA	NA	NA	1	NA	NA	NA	-16	54	2021-02-10	0	0	0	-3.02767018838281	65	6	2	0	1	2	NA	1	6	0.1.2	19.3333333333333	NA
12376	US3822253	0	125	0	NA	NA	NA	0	NA	NA	NA	-14	NA	2020-09-25	1	0	1	-2.79722584202753	74	5	2	0	1	2	NA	1	10	1.0.2	186.3	NA
9066	US3592045	26	125	0	NA	NA	NA	0	NA	NA	NA	20	NA	2020-09-04	0	0	0	-3.42245226717108	47	4	3	0	1	3	NA	1	11	1.0.3	223.625	NA
15569	US3522031	0	20	1	NA	NA	NA	1	0	0	0	NA	NA	2020-09-04	1	0	0	-3.65456567946182	20	0	0	0	0	4	NA	0	17	Unboosted	1	0
11922	US3782167	0	125	0	NA	NA	NA	0	NA	NA	NA	-21	NA	2020-10-08	1	0	0	-3.79113122086078	53	3	1	0	1	2	NA	1	9	1.0.1	313.875	NA
14307	US3152150	0	22	0	NA	NA	NA	0	0	0	0	NA	NA	2020-09-14	1	0	0	-3.61442751086266	72	0	0	0	0	4	NA	0	17	Unboosted	1	0
7624	US3522186	0	125	0	NA	NA	NA	0	NA	NA	NA	-12	NA	2020-09-18	1	0	0	-3.49642487071253	29	4	2	0	1	2	NA	1	10	1.0.2	186.3	NA
12021	US3802050	13	125	0	NA	NA	NA	0	NA	NA	NA	7	NA	2021-02-11	0	0	0	-3.06127078255428	39	6	3	0	1	3	NA	1	3	0.0.3	186.3	NA
2701	US3192797	21	125	0	NA	NA	NA	0	NA	NA	NA	15	NA	2020-11-10	1	0	0	-3.31617883691309	61	6	3	0	1	3	NA	1	11	1.0.3	223.625	NA
7828	US3522553	8	125	0	NA	NA	NA	0	NA	NA	NA	2	NA	2021-02-15	0	0	0	-3.15345816086406	56	4	3	0	1	3	NA	1	3	0.0.3	186.3	NA
3621	US3242295	0	125	0	NA	NA	NA	0	NA	NA	NA	-23	NA	2020-10-02	0	0	0	-3.46450114556019	79	3	1	0	1	2	NA	1	9	1.0.1	313.875	NA
9017	US3582145	7	98	1	NA	NA	NA	1	NA	NA	NA	1	98	2021-02-12	0	0	0	-3.12079568050959	41	6	3	0	1	3	NA	1	7	0.1.3	17.9	NA
3880	US3252394	0	125	0	NA	NA	NA	0	NA	NA	NA	-14	NA	2020-09-26	0	0	0	-3.33986838732009	48	1	2	0	1	2	NA	1	10	1.0.2	186.3	NA
1465	US3132101	8	125	0	NA	NA	NA	0	NA	NA	NA	2	NA	2020-10-30	0	0	1	-2.08420195714175	69	2	3	0	1	3	NA	1	11	1.0.3	223.625	NA
12144	US3802236	0	125	0	NA	NA	NA	0	NA	NA	NA	-28	NA	2021-02-03	0	1	0	-2.69727586218131	48	3	1	0	1	2	NA	1	1	0.0.1	217.555555555556	NA
3238	US3222396	0	125	0	NA	NA	NA	0	NA	NA	NA	-19	NA	2020-09-26	1	0	0	-2.99719408026846	54	6	2	0	1	2	NA	1	10	1.0.2	186.3	NA
7321	US3492209	5	125	0	NA	NA	NA	0	NA	NA	NA	-1	NA	2021-03-01	0	0	0	-3.48467966035138	64	6	3	0	1	3	NA	1	3	0.0.3	186.3	NA
7920	US3522705	18	125	0	NA	NA	NA	0	NA	NA	NA	12	NA	2020-10-19	0	1	0	-2.84920139193502	58	6	3	0	1	3	NA	1	11	1.0.3	223.625	NA
7229	US3492041	8	125	0	NA	NA	NA	0	NA	NA	NA	2	NA	2020-09-29	1	0	1	-3.23366096850489	59	2	3	0	1	3	NA	1	11	1.0.3	223.625	NA
5092	US3332045	11	125	0	NA	NA	NA	0	NA	NA	NA	5	NA	2020-09-15	1	0	0	-3.97432725340551	72	4	3	0	1	3	NA	1	11	1.0.3	223.625	NA
9431	US3622201	0	125	0	NA	NA	NA	0	NA	NA	NA	-27	NA	2021-02-05	0	0	0	-3.21276556395746	58	1	1	0	1	2	NA	1	1	0.0.1	217.555555555556	NA
8842	US3572183	18	125	0	NA	NA	NA	0	NA	NA	NA	12	NA	2021-02-17	1	0	0	-2.55876846291422	57	3	3	0	1	3	NA	1	3	0.0.3	186.3	NA
10923	US3732358	8	125	0	NA	NA	NA	0	NA	NA	NA	2	NA	2020-10-16	1	0	1	-2.67944219077003	57	5	2	0	1	3	NA	1	10	1.0.2	186.3	NA
10080	US3672347	4	125	0	NA	NA	NA	0	NA	NA	NA	-2	NA	2021-02-17	0	1	0	-3.3683218338446	22	6	2	0	1	3	NA	1	2	0.0.2	149.416666666667	NA
9824	US3662037	0	125	0	NA	NA	NA	0	NA	NA	NA	-13	NA	2020-10-01	1	0	0	-2.88610632935533	45	3	1	0	1	2	NA	1	9	1.0.1	313.875	NA
14676	US3222350	0	61	0	NA	NA	NA	0	0	0	0	NA	NA	2021-02-07	0	0	0	-3.29665908741627	66	0	0	0	0	4	NA	0	17	Unboosted	1	0
2777	US3192927	4	125	0	NA	NA	NA	0	NA	NA	NA	-2	NA	2020-11-20	0	0	0	-3.2082346439896	45	3	2	0	1	3	NA	1	10	1.0.2	186.3	NA
1833	US3162055	0	125	0	NA	NA	NA	0	NA	NA	NA	-14	NA	2020-09-01	1	1	0	-2.53888041487514	65	6	1	0	1	2	NA	1	9	1.0.1	313.875	NA
4084	US3262133	11	125	0	NA	NA	NA	0	NA	NA	NA	5	NA	2020-09-05	1	0	1	-2.89404522911429	55	5	2	0	1	3	NA	1	10	1.0.2	186.3	NA
9557	US3642001	5	125	0	NA	NA	NA	0	NA	NA	NA	-1	NA	2021-02-11	0	0	0	-3.27710010644946	54	6	2	0	1	3	NA	1	2	0.0.2	149.416666666667	NA
5180	US3342190	0	125	0	NA	NA	NA	0	NA	NA	NA	-35	NA	2020-10-01	1	0	0	-3.68329010992657	28	3	1	0	1	2	NA	1	9	1.0.1	313.875	NA
781	US3062271	0	125	0	NA	NA	NA	0	NA	NA	NA	-28	NA	2021-02-16	0	1	0	-2.66820445725091	75	6	1	0	1	2	NA	1	1	0.0.1	217.555555555556	NA
11495	US3762072	26	125	0	NA	NA	NA	0	NA	NA	NA	20	NA	2021-02-09	0	1	0	-3.56770256939486	51	4	3	0	1	3	NA	1	3	0.0.3	186.3	NA
2056	US3182029	0	125	0	NA	NA	NA	0	NA	NA	NA	-35	NA	2021-02-19	0	0	0	-3.05991428430252	67	6	1	0	1	2	NA	1	1	0.0.1	217.555555555556	NA
7234	US3492046	11	125	0	NA	NA	NA	0	NA	NA	NA	5	NA	2021-02-10	0	0	0	-3.45665424541353	67	4	3	0	1	3	NA	1	3	0.0.3	186.3	NA
11635	US3762274	20	125	0	NA	NA	NA	0	NA	NA	NA	14	NA	2021-02-10	0	0	0	-3.44642678718693	28	4	3	0	1	3	NA	1	3	0.0.3	186.3	NA
12669	US3842028	27	125	0	NA	NA	NA	0	NA	NA	NA	21	NA	2021-03-12	1	0	0	-3.13471761894326	65	6	3	0	1	3	NA	1	3	0.0.3	186.3	NA
1424	US3132013	42	125	0	NA	NA	NA	0	NA	NA	NA	36	NA	2020-09-08	0	0	1	-2.93090327979211	27	5	3	0	1	3	NA	1	11	1.0.3	223.625	NA
13767	US3962112	18	125	0	NA	NA	NA	0	NA	NA	NA	12	NA	2020-11-16	1	0	0	-4.06265235079462	41	3	3	0	1	3	NA	1	11	1.0.3	223.625	NA
5564	US3372344	0	33	1	NA	NA	NA	1	NA	NA	NA	-28	33	2021-02-10	0	1	0	-3.46160836130066	81	3	1	0	1	2	NA	1	5	0.1.1	28.7777777777778	NA
6413	US3432286	0	107	0	NA	NA	NA	0	NA	NA	NA	-28	NA	2020-09-22	1	0	0	-3.63609409112634	67	4	1	0	1	2	NA	1	9	1.0.1	313.875	NA
4859	US3312092	0	125	0	NA	NA	NA	0	NA	NA	NA	-27	NA	2020-09-11	1	0	0	-3.02557480925473	57	6	1	0	1	2	NA	1	9	1.0.1	313.875	NA
13719	US3962002	11	125	0	NA	NA	NA	0	NA	NA	NA	5	NA	2020-09-15	1	0	1	-2.7996950946826	38	5	3	0	1	3	NA	1	11	1.0.3	223.625	NA
3372	US3232040	33	125	0	NA	NA	NA	0	NA	NA	NA	27	NA	2021-02-08	1	0	0	-3.57921645266997	49	4	3	0	1	3	NA	1	3	0.0.3	186.3	NA
2204	US3182261	0	125	0	NA	NA	NA	0	NA	NA	NA	-21	NA	2020-09-09	1	0	0	-3.00247006737466	38	6	1	0	1	2	NA	1	9	1.0.1	313.875	NA
3467	US3242037	7	125	0	NA	NA	NA	0	NA	NA	NA	1	NA	2020-09-11	1	1	0	-3.05686961844649	37	6	2	0	1	3	NA	1	10	1.0.2	186.3	NA
11297	US3752155	0	125	0	NA	NA	NA	0	NA	NA	NA	-21	NA	2020-09-16	1	0	0	-3.88506141417527	58	4	1	0	1	2	NA	1	9	1.0.1	313.875	NA
12470	US3822410	18	125	0	NA	NA	NA	0	NA	NA	NA	12	NA	2021-02-04	0	1	0	-3.64844976939023	35	3	3	0	1	3	NA	1	3	0.0.3	186.3	NA
11711	US3772115	0	125	0	NA	NA	NA	0	NA	NA	NA	-26	NA	2020-09-17	1	0	0	-3.28887341104358	18	4	1	0	1	2	NA	1	9	1.0.1	313.875	NA
3184	US3222281	12	125	0	NA	NA	NA	0	NA	NA	NA	6	NA	2021-03-07	0	0	0	-2.76894011731423	28	3	2	0	1	3	NA	1	2	0.0.2	149.416666666667	NA
7022	US3482007	11	125	0	NA	NA	NA	0	NA	NA	NA	5	NA	2021-02-02	0	1	1	-3.6398567586936	70	4	2	0	1	3	NA	1	2	0.0.2	149.416666666667	NA
7632	US3522196	27	125	0	NA	NA	NA	0	NA	NA	NA	21	NA	2021-02-15	0	0	1	-2.84253489872324	38	2	3	0	1	3	NA	1	3	0.0.3	186.3	NA
14382	US3172124	0	61	0	NA	NA	NA	0	0	0	0	NA	NA	2020-09-11	1	1	0	-2.72091650095863	65	0	0	0	0	4	NA	0	17	Unboosted	1	0
7591	US3522128	28	125	0	NA	NA	NA	0	NA	NA	NA	22	NA	2021-03-03	0	1	1	-4.06796172666945	26	1	3	0	1	3	NA	1	3	0.0.3	186.3	NA
1323	US3112459	0	125	0	NA	NA	NA	0	NA	NA	NA	-21	NA	2021-01-27	0	0	0	-2.7052514580996	60	6	1	0	1	2	NA	1	1	0.0.1	217.555555555556	NA
13802	US3972054	0	125	0	NA	NA	NA	0	NA	NA	NA	-20	NA	2020-09-25	1	1	0	-2.76180180220256	49	6	1	0	1	2	NA	1	9	1.0.1	313.875	NA
13621	US3942149	0	125	0	NA	NA	NA	0	NA	NA	NA	-9	NA	2021-02-04	0	0	0	-3.13724953775703	47	6	2	0	1	2	NA	1	2	0.0.2	149.416666666667	NA
14693	US3222514	0	61	0	NA	NA	NA	0	0	0	0	NA	NA	2020-10-10	1	0	0	-2.95262985326763	52	0	0	0	0	4	NA	0	17	Unboosted	1	0
8097	US3542002	0	125	0	NA	NA	NA	0	NA	NA	NA	-29	NA	2021-01-29	0	0	1	-3.45766691585058	73	4	1	0	1	2	NA	1	1	0.0.1	217.555555555556	NA
10650	US3722222	0	125	0	NA	NA	NA	0	NA	NA	NA	-14	NA	2020-09-10	1	0	0	-3.00295485207314	38	6	2	0	1	2	NA	1	10	1.0.2	186.3	NA
12249	US3822039	0	125	0	NA	NA	NA	0	NA	NA	NA	-28	NA	2020-09-02	1	1	0	-3.0161402574428	60	6	1	0	1	2	NA	1	9	1.0.1	313.875	NA
11237	US3752064	5	125	0	NA	NA	NA	0	NA	NA	NA	-1	NA	2021-02-24	0	0	0	-2.83359877503785	48	6	2	0	1	3	NA	1	2	0.0.2	149.416666666667	NA
9259	US3602130	6	125	0	NA	NA	NA	0	NA	NA	NA	0	NA	2021-02-11	0	0	0	-3.03758996901659	50	6	2	0	1	3	NA	1	2	0.0.2	149.416666666667	NA
2593	US3192597	0	125	0	NA	NA	NA	0	NA	NA	NA	-27	NA	2020-09-26	0	1	0	-2.97944284731883	42	6	1	0	1	2	NA	1	9	1.0.1	313.875	NA
9880	US3662116	6	125	0	NA	NA	NA	0	NA	NA	NA	0	NA	2020-10-16	1	1	1	-3.49638589857914	51	2	2	0	1	3	NA	1	10	1.0.2	186.3	NA
7819	US3522534	28	34	1	NA	NA	NA	1	NA	NA	NA	22	34	2021-02-16	0	0	0	-3.74851543090841	55	4	3	0	1	3	NA	1	7	0.1.3	17.9	NA
10914	US3732324	33	125	0	NA	NA	NA	0	NA	NA	NA	27	NA	2020-10-19	0	0	0	-2.8743696013368	61	6	3	0	1	3	NA	1	11	1.0.3	223.625	NA
7786	US3522477	40	125	0	NA	NA	NA	0	NA	NA	NA	34	NA	2021-02-04	0	0	1	-2.68926606563266	60	5	3	0	1	3	NA	1	3	0.0.3	186.3	NA
13166	US3892035	0	125	0	NA	NA	NA	0	NA	NA	NA	-15	NA	2021-02-05	0	0	0	-3.42544920577312	45	4	1	0	1	2	NA	1	1	0.0.1	217.555555555556	NA
15664	US3572280	0	61	0	NA	NA	NA	0	0	0	0	NA	NA	2021-04-08	0	0	0	-2.93385766236014	64	0	0	0	0	4	NA	0	17	Unboosted	1	0
12312	US3822154	11	33	1	NA	NA	NA	1	NA	NA	NA	5	33	2021-02-15	1	0	0	-3.13946951011792	58	6	3	0	1	3	NA	1	7	0.1.3	17.9	NA
2531	US3192490	6	125	0	NA	NA	NA	0	NA	NA	NA	0	NA	2020-09-23	1	0	0	-3.16851722884719	78	6	2	0	1	3	NA	1	10	1.0.2	186.3	NA
12869	US3862156	20	125	0	NA	NA	NA	0	NA	NA	NA	14	NA	2021-04-05	0	1	1	-2.69144965440491	56	5	3	0	1	3	NA	1	3	0.0.3	186.3	NA
12082	US3802135	26	56	1	NA	NA	NA	1	NA	NA	NA	20	56	2021-02-01	0	0	0	-2.99168966300806	33	6	3	0	1	3	NA	1	7	0.1.3	17.9	NA
5296	US3352386	0	64	0	NA	NA	NA	0	NA	NA	NA	-20	NA	2021-02-03	0	0	0	-3.41421681148423	59	4	1	0	1	2	NA	1	1	0.0.1	217.555555555556	NA
175	US3022035	0	78	0	NA	NA	NA	0	NA	NA	NA	-35	NA	2021-02-08	0	0	0	-3.43390336171733	61	3	1	0	1	2	NA	1	1	0.0.1	217.555555555556	NA
3252	US3222431	0	125	0	NA	NA	NA	0	NA	NA	NA	-21	NA	2020-10-01	1	0	0	-3.60782328154693	75	4	1	0	1	2	NA	1	9	1.0.1	313.875	NA
9669	US3642159	0	125	0	NA	NA	NA	0	NA	NA	NA	-14	NA	2020-10-10	1	0	0	-3.70141431662598	59	3	1	0	1	2	NA	1	9	1.0.1	313.875	NA
4476	US3292285	5	125	0	NA	NA	NA	0	NA	NA	NA	-1	NA	2020-09-19	0	0	0	-3.2584715305971	66	4	3	0	1	3	NA	1	11	1.0.3	223.625	NA
15051	US3332062	0	61	0	NA	NA	NA	0	0	0	0	NA	NA	2020-10-12	1	1	1	-2.83911552370748	67	0	0	0	0	4	NA	0	17	Unboosted	1	0
3702	US3252025	0	125	0	NA	NA	NA	0	NA	NA	NA	-16	NA	2020-09-01	1	0	0	-3.19677093447759	37	3	2	0	1	2	NA	1	10	1.0.2	186.3	NA
4982	US3312569	0	125	0	NA	NA	NA	0	NA	NA	NA	-29	NA	2020-10-05	0	0	0	-2.93346554032092	41	6	1	0	1	2	NA	1	9	1.0.1	313.875	NA
731	US3062204	0	125	0	NA	NA	NA	0	NA	NA	NA	-19	NA	2021-02-16	1	0	1	-2.53029875905078	42	5	1	0	1	2	NA	1	1	0.0.1	217.555555555556	NA
1685	US3152148	0	125	0	NA	NA	NA	0	NA	NA	NA	-26	NA	2021-01-25	0	0	1	-2.91547263689444	66	5	1	0	1	2	NA	1	1	0.0.1	217.555555555556	NA
12076	US3802127	26	125	0	NA	NA	NA	0	NA	NA	NA	20	NA	2021-02-08	0	1	1	-3.53447030779991	31	4	3	0	1	3	NA	1	3	0.0.3	186.3	NA
6194	US3422089	0	125	0	NA	NA	NA	0	NA	NA	NA	-19	NA	2021-03-09	0	1	0	-2.91492015496513	43	6	1	0	1	2	NA	1	1	0.0.1	217.555555555556	NA
8977	US3582093	0	125	0	NA	NA	NA	0	NA	NA	NA	-15	NA	2020-09-29	1	0	0	-4.10758091500478	39	1	1	0	1	2	NA	1	9	1.0.1	313.875	NA
8100	US3542006	0	38	1	NA	NA	NA	1	NA	NA	NA	-28	38	2021-02-02	0	1	0	-3.10219763541795	66	6	1	0	1	2	NA	1	5	0.1.1	28.7777777777778	NA
1510	US3142033	21	125	0	NA	NA	NA	0	NA	NA	NA	15	NA	2020-08-27	1	0	0	-3.62019084849685	64	4	3	0	1	3	NA	1	11	1.0.3	223.625	NA
4899	US3312240	0	125	0	NA	NA	NA	0	NA	NA	NA	-14	NA	2021-03-06	0	1	0	-3.56393203814836	46	3	2	0	1	2	NA	1	2	0.0.2	149.416666666667	NA
1684	US3152145	0	96	0	NA	NA	NA	0	NA	NA	NA	-36	NA	2021-01-29	0	0	0	-3.23374862471235	42	4	1	0	1	2	NA	1	1	0.0.1	217.555555555556	NA
5269	US3352181	0	62	0	NA	NA	NA	0	NA	NA	NA	-28	NA	2021-02-09	0	0	0	-3.06970845872837	69	3	1	0	1	2	NA	1	1	0.0.1	217.555555555556	NA
7866	US3522613	0	125	0	NA	NA	NA	0	NA	NA	NA	-15	NA	2020-10-06	0	0	1	-3.45196071906421	73	5	2	0	1	2	NA	1	10	1.0.2	186.3	NA
1896	US3162152	0	5	0	41	125	0	0	NA	NA	NA	35	NA	2021-02-22	0	1	0	-2.68828725149901	66	6	4	0	1	1	NA	0	4	0.0.4	39.2857142857143	NA
3894	US3252426	0	3	0	40	125	0	0	NA	NA	NA	34	NA	2020-10-02	1	1	1	-2.61508863770662	55	2	4	0	1	1	NA	0	12	1.0.4	34	NA
5638	US3372481	14	19	1	NA	NA	NA	1	NA	NA	NA	8	19	2020-11-11	1	0	0	-3.66594262061994	31	3	3	0	1	3	NA	1	15	1.1.3	21.7142857142857	NA
12874	US3862170	21	125	0	NA	NA	NA	0	NA	NA	NA	15	NA	2020-10-09	1	0	0	-3.69621012630985	78	3	3	0	1	3	NA	1	11	1.0.3	223.625	NA
15242	US3402058	0	61	0	NA	NA	NA	0	0	0	0	NA	NA	2020-08-25	1	0	1	-2.92714032311027	45	0	0	0	0	4	NA	0	17	Unboosted	1	0
5785	US3382228	0	125	0	NA	NA	NA	0	NA	NA	NA	-23	NA	2020-10-08	1	1	1	-2.36350878843311	40	2	1	0	1	2	NA	1	9	1.0.1	313.875	NA
13470	US3932133	0	125	0	NA	NA	NA	0	NA	NA	NA	-14	NA	2020-10-13	1	0	1	-2.69604552679869	50	2	2	0	1	2	NA	1	10	1.0.2	186.3	NA
4539	US3292399	14	125	0	NA	NA	NA	0	NA	NA	NA	8	NA	2020-10-15	1	0	0	-2.99152192002503	30	3	3	0	1	3	NA	1	11	1.0.3	223.625	NA
11174	US3742438	15	125	0	NA	NA	NA	0	NA	NA	NA	9	NA	2020-10-17	0	0	0	-3.12327808596377	64	3	3	0	1	3	NA	1	11	1.0.3	223.625	NA
2284	US3192027	21	125	0	NA	NA	NA	0	NA	NA	NA	15	NA	2020-08-31	1	0	0	-3.45346548309855	53	4	3	0	1	3	NA	1	11	1.0.3	223.625	NA
8562	US3552415	0	125	0	NA	NA	NA	0	NA	NA	NA	-19	NA	2020-10-09	1	0	0	-2.75749867802423	79	6	1	0	1	2	NA	1	9	1.0.1	313.875	NA
15697	US3592163	0	61	0	NA	NA	NA	0	0	0	0	NA	NA	2020-09-11	0	1	0	-2.82961908770086	64	0	0	0	0	4	NA	0	17	Unboosted	1	0
8713	US3562162	5	44	1	NA	NA	NA	1	NA	NA	NA	-1	44	2020-10-12	1	0	0	-3.88504566181656	62	4	3	0	1	3	NA	1	15	1.1.3	21.7142857142857	NA
8572	US3552443	25	125	0	NA	NA	NA	0	NA	NA	NA	19	NA	2021-03-05	1	0	0	-3.6474288774579	67	4	3	0	1	3	NA	1	3	0.0.3	186.3	NA
5549	US3372316	0	125	0	NA	NA	NA	0	NA	NA	NA	-26	NA	2021-02-17	0	0	0	-3.32781751951001	57	4	1	0	1	2	NA	1	1	0.0.1	217.555555555556	NA
949	US3092294	0	125	0	NA	NA	NA	0	NA	NA	NA	-9	NA	2021-02-24	1	0	1	-2.77744470342763	35	5	2	0	1	2	NA	1	2	0.0.2	149.416666666667	NA
4877	US3312151	0	125	0	NA	NA	NA	0	NA	NA	NA	-20	NA	2021-02-26	0	0	1	-3.02396892993752	54	5	1	0	1	2	NA	1	1	0.0.1	217.555555555556	NA
11579	US3762196	39	125	0	NA	NA	NA	0	NA	NA	NA	33	NA	2021-02-02	0	1	0	-3.04869542236633	36	6	3	0	1	3	NA	1	3	0.0.3	186.3	NA
10969	US3742038	0	31	1	NA	NA	NA	1	NA	NA	NA	-7	31	2021-02-04	1	0	0	-2.69764353218046	65	3	2	0	1	2	NA	1	6	0.1.2	19.3333333333333	NA
5967	US3402434	0	125	0	NA	NA	NA	0	NA	NA	NA	-37	NA	2021-03-08	0	1	0	-3.35222151000593	85	4	1	0	1	2	NA	1	1	0.0.1	217.555555555556	NA
516	US3052238	0	125	0	NA	NA	NA	0	NA	NA	NA	-13	NA	2020-09-14	1	0	0	-3.06331481213532	48	6	1	0	1	2	NA	1	9	1.0.1	313.875	NA
3239	US3222397	0	125	0	NA	NA	NA	0	NA	NA	NA	-16	NA	2021-03-07	0	0	1	-2.97049374825527	64	5	2	0	1	2	NA	1	2	0.0.2	149.416666666667	NA
6276	US3422256	0	125	0	NA	NA	NA	0	NA	NA	NA	-9	NA	2021-02-02	0	0	0	-3.10956801571071	63	6	2	0	1	2	NA	1	2	0.0.2	149.416666666667	NA
739	US3062213	0	125	0	NA	NA	NA	0	NA	NA	NA	-33	NA	2020-09-08	1	1	0	-3.40637442543274	28	4	1	0	1	2	NA	1	9	1.0.1	313.875	NA
8199	US3542152	0	125	0	NA	NA	NA	0	NA	NA	NA	-27	NA	2021-01-28	0	0	0	-3.47916588175808	75	4	1	0	1	2	NA	1	1	0.0.1	217.555555555556	NA
2443	US3192324	0	125	0	NA	NA	NA	0	NA	NA	NA	-34	NA	2021-03-18	0	0	1	-3.71055330169829	54	4	1	0	1	2	NA	1	1	0.0.1	217.555555555556	NA
998	US3102149	12	125	0	NA	NA	NA	0	NA	NA	NA	6	NA	2020-09-04	1	0	0	-3.33345097632147	65	4	3	0	1	3	NA	1	11	1.0.3	223.625	NA
15866	US3732136	0	61	0	NA	NA	NA	0	0	0	0	NA	NA	2021-03-26	0	1	0	-2.74429210624041	41	0	0	0	0	4	NA	0	17	Unboosted	1	0
14539	US3192325	0	61	0	NA	NA	NA	0	0	0	0	NA	NA	2021-02-08	0	0	0	-3.04207844719059	54	0	0	0	0	4	NA	0	17	Unboosted	1	0
2704	US3192800	0	125	0	NA	NA	NA	0	NA	NA	NA	-7	NA	2021-01-28	0	0	0	-2.61530060486522	49	3	3	0	1	2	NA	1	3	0.0.3	186.3	NA
10887	US3732253	0	6	0	40	125	0	0	NA	NA	NA	34	NA	2020-09-29	1	1	0	-3.04001465540604	54	6	4	0	1	1	NA	0	12	1.0.4	34	NA
1688	US3152155	0	125	0	NA	NA	NA	0	NA	NA	NA	-23	NA	2020-09-14	1	0	1	-3.03894383400908	76	5	1	0	1	2	NA	1	9	1.0.1	313.875	NA
7288	US3492151	0	21	1	NA	NA	NA	1	NA	NA	NA	-9	21	2020-10-12	1	1	0	-3.82782532399667	37	4	1	0	1	2	NA	1	13	1.1.1	30.875	NA
10041	US3672249	40	125	0	NA	NA	NA	0	NA	NA	NA	34	NA	2020-09-23	1	0	0	-3.28425875985233	60	4	3	0	1	3	NA	1	11	1.0.3	223.625	NA
966	US3102048	0	12	0	43	125	0	0	NA	NA	NA	37	NA	2021-02-08	0	0	1	-3.20313198313623	61	4	4	0	1	1	NA	0	4	0.0.4	39.2857142857143	NA
12116	US3802189	0	8	0	46	125	0	0	NA	NA	NA	40	NA	2020-10-07	1	0	0	-2.93420035612509	75	6	4	0	1	1	NA	0	12	1.0.4	34	NA
7390	US3502006	0	125	0	NA	NA	NA	0	NA	NA	NA	-28	NA	2020-09-18	1	1	0	-3.00892234443106	26	6	1	0	1	2	NA	1	9	1.0.1	313.875	NA
1238	US3112312	0	125	0	NA	NA	NA	0	NA	NA	NA	-16	NA	2020-09-15	1	0	0	-2.82077735339995	82	3	2	0	1	2	NA	1	10	1.0.2	186.3	NA
1013	US3102227	0	9	0	42	125	0	0	NA	NA	NA	36	NA	2021-03-20	0	1	0	-3.13393286209591	33	6	4	0	1	1	NA	0	4	0.0.4	39.2857142857143	NA
5267	US3352177	7	64	0	NA	NA	NA	0	NA	NA	NA	1	NA	2020-09-19	1	0	1	-2.416390545595	67	2	2	0	1	3	NA	1	10	1.0.2	186.3	NA
7179	US3482288	20	125	0	NA	NA	NA	0	NA	NA	NA	14	NA	2021-02-11	0	0	1	-3.98928843943853	90	2	3	0	1	3	NA	1	3	0.0.3	186.3	NA
9835	US3662053	0	125	0	NA	NA	NA	0	NA	NA	NA	-12	NA	2021-02-09	0	1	1	-3.02740646342771	49	5	1	0	1	2	NA	1	1	0.0.1	217.555555555556	NA
8593	US3552484	4	125	0	NA	NA	NA	0	NA	NA	NA	-2	NA	2021-02-17	0	0	0	-4.16653718996731	49	6	3	0	1	3	NA	1	3	0.0.3	186.3	NA
3346	US3222664	0	125	0	NA	NA	NA	0	NA	NA	NA	-14	NA	2020-10-29	1	1	0	-4.03876989565407	69	1	2	0	1	2	NA	1	10	1.0.2	186.3	NA
7405	US3502033	0	125	0	NA	NA	NA	0	NA	NA	NA	-13	NA	2020-09-23	1	0	1	-3.46195521563672	39	4	2	0	1	2	NA	1	10	1.0.2	186.3	NA
1357	US3122044	0	125	0	NA	NA	NA	0	NA	NA	NA	-33	NA	2020-08-25	1	0	0	-2.95263756737183	58	6	1	0	1	2	NA	1	9	1.0.1	313.875	NA
8901	US3572350	7	125	0	NA	NA	NA	0	NA	NA	NA	1	NA	2020-10-26	1	0	0	-2.95426951580072	62	3	3	0	1	3	NA	1	11	1.0.3	223.625	NA
2713	US3192817	25	125	0	NA	NA	NA	0	NA	NA	NA	19	NA	2021-03-04	0	0	1	-3.34399005265607	45	2	3	0	1	3	NA	1	3	0.0.3	186.3	NA
12005	US3802029	0	125	0	NA	NA	NA	0	NA	NA	NA	-7	NA	2021-02-19	1	0	0	-2.91892162287906	32	6	2	0	1	2	NA	1	2	0.0.2	149.416666666667	NA
8511	US3552336	0	34	1	NA	NA	NA	1	NA	NA	NA	-9	34	2020-10-02	0	0	0	-2.63509892572198	71	6	2	0	1	2	NA	1	14	1.1.2	15.0909090909091	NA
10037	US3672231	8	125	0	NA	NA	NA	0	NA	NA	NA	2	NA	2021-02-19	1	0	0	-3.59646724453294	49	4	2	0	1	3	NA	1	2	0.0.2	149.416666666667	NA
470	US3052168	0	125	0	NA	NA	NA	0	NA	NA	NA	-27	NA	2021-02-12	0	0	0	-3.16649523985351	26	4	1	0	1	2	NA	1	1	0.0.1	217.555555555556	NA
3223	US3222365	0	125	0	NA	NA	NA	0	NA	NA	NA	-16	NA	2020-09-28	1	0	0	-2.73755886075877	59	6	1	0	1	2	NA	1	9	1.0.1	313.875	NA
3158	US3222225	0	125	0	NA	NA	NA	0	NA	NA	NA	-23	NA	2020-09-18	1	0	0	-3.54015625058439	53	3	1	0	1	2	NA	1	9	1.0.1	313.875	NA
10291	US3692082	4	125	0	NA	NA	NA	0	NA	NA	NA	-2	NA	2021-03-01	0	0	0	-2.47513431113402	55	6	2	0	1	3	NA	1	2	0.0.2	149.416666666667	NA
4984	US3312572	0	125	0	NA	NA	NA	0	NA	NA	NA	-30	NA	2021-02-26	0	0	0	-3.38463491712795	67	4	1	0	1	2	NA	1	1	0.0.1	217.555555555556	NA
15925	US3762179	0	5	0	NA	NA	NA	0	0	0	0	NA	NA	2021-02-17	0	0	0	-3.55512348785313	30	0	0	0	0	4	NA	0	17	Unboosted	1	0
5264	US3352160	0	62	0	NA	NA	NA	0	NA	NA	NA	-28	NA	2021-03-11	0	0	0	-3.82587308091364	57	3	1	0	1	2	NA	1	1	0.0.1	217.555555555556	NA
6741	US3452380	0	125	0	NA	NA	NA	0	NA	NA	NA	-23	NA	2021-02-22	0	0	0	-3.57317066754258	32	3	1	0	1	2	NA	1	1	0.0.1	217.555555555556	NA
10587	US3722117	0	89	0	NA	NA	NA	0	NA	NA	NA	-16	NA	2020-09-03	1	0	0	-2.90784262264714	42	6	2	0	1	2	NA	1	10	1.0.2	186.3	NA
1263	US3112354	0	125	0	NA	NA	NA	0	NA	NA	NA	-21	NA	2020-09-24	1	0	1	-3.25210309311533	43	4	1	0	1	2	NA	1	9	1.0.1	313.875	NA
12250	US3822041	0	125	0	NA	NA	NA	0	NA	NA	NA	-14	NA	2021-01-29	0	0	0	-2.65825638440012	68	3	2	0	1	2	NA	1	2	0.0.2	149.416666666667	NA
7858	US3522599	12	125	0	NA	NA	NA	0	NA	NA	NA	6	NA	2020-10-05	1	0	0	-2.76843321739284	57	6	3	0	1	3	NA	1	11	1.0.3	223.625	NA
1566	US3142116	0	1	0	40	125	0	0	NA	NA	NA	34	NA	2021-03-25	0	0	1	-2.83605578790021	46	5	4	0	1	1	NA	0	4	0.0.4	39.2857142857143	NA
14553	US3192468	0	19	0	NA	NA	NA	0	0	0	0	NA	NA	2021-03-12	0	0	0	-2.75327890992736	67	0	0	0	0	4	NA	0	17	Unboosted	1	0
14425	US3172288	0	61	0	NA	NA	NA	0	0	0	0	NA	NA	2020-09-21	1	0	1	-3.30646138337747	70	0	0	0	0	4	NA	0	17	Unboosted	1	0
681	US3062130	0	125	0	NA	NA	NA	0	NA	NA	NA	-27	NA	2020-09-03	1	0	0	-3.73890903450175	54	4	1	0	1	2	NA	1	9	1.0.1	313.875	NA
5672	US3382046	0	125	0	NA	NA	NA	0	NA	NA	NA	-16	NA	2021-02-02	0	0	0	-3.67991237207499	73	4	1	0	1	2	NA	1	1	0.0.1	217.555555555556	NA
14444	US3172344	0	61	0	NA	NA	NA	0	0	0	0	NA	NA	2020-09-22	1	1	0	-3.25114272497496	68	0	0	0	0	4	NA	0	17	Unboosted	1	0
15440	US3442186	0	61	0	NA	NA	NA	0	0	0	0	NA	NA	2020-10-13	1	0	0	-2.93199398258268	59	0	0	0	0	4	NA	0	17	Unboosted	1	0
15161	US3362120	0	61	0	NA	NA	NA	0	0	0	0	NA	NA	2021-02-19	0	1	0	-3.11882338527948	38	0	0	0	0	4	NA	0	17	Unboosted	1	0
6687	US3452248	0	125	0	NA	NA	NA	0	NA	NA	NA	-20	NA	2021-02-20	0	0	0	-3.3847343898456	67	6	1	0	1	2	NA	1	1	0.0.1	217.555555555556	NA
10428	US3712087	0	125	0	NA	NA	NA	0	NA	NA	NA	-7	NA	2021-02-26	0	0	0	-3.04381631502477	62	6	1	0	1	2	NA	1	1	0.0.1	217.555555555556	NA
6421	US3432313	0	97	0	NA	NA	NA	0	NA	NA	NA	-29	NA	2021-02-05	1	0	0	-2.67581929379047	67	3	1	0	1	2	NA	1	1	0.0.1	217.555555555556	NA
964	US3102044	19	76	1	NA	NA	NA	1	NA	NA	NA	13	76	2021-03-13	0	0	0	-3.45241235982607	37	3	3	0	1	3	NA	1	7	0.1.3	17.9	NA
7803	US3522505	27	125	0	NA	NA	NA	0	NA	NA	NA	21	NA	2021-02-22	0	0	0	-3.53742966561188	59	4	3	0	1	3	NA	1	3	0.0.3	186.3	NA
415	US3052042	8	125	0	NA	NA	NA	0	NA	NA	NA	2	NA	2021-02-12	0	1	1	-3.29828210810348	29	4	2	0	1	3	NA	1	2	0.0.2	149.416666666667	NA
4458	US3292244	0	125	0	NA	NA	NA	0	NA	NA	NA	-21	NA	2020-09-17	1	1	0	-3.29365832598321	68	3	1	0	1	2	NA	1	9	1.0.1	313.875	NA
10618	US3722170	0	125	0	NA	NA	NA	0	NA	NA	NA	-14	NA	2021-02-04	0	0	1	-3.30311701509726	50	5	2	0	1	2	NA	1	2	0.0.2	149.416666666667	NA
6150	US3412377	0	2	0	33	125	0	0	NA	NA	NA	27	NA	2021-02-10	0	0	0	-3.21115080697149	30	6	4	0	1	1	NA	0	4	0.0.4	39.2857142857143	NA
7929	US3532006	6	125	0	NA	NA	NA	0	NA	NA	NA	0	NA	2021-02-03	0	0	1	-3.38741952322986	61	4	2	0	1	3	NA	1	2	0.0.2	149.416666666667	NA
11807	US3782005	0	125	0	NA	NA	NA	0	NA	NA	NA	-42	NA	2021-01-29	0	0	0	-2.81470658261391	65	6	1	0	1	2	NA	1	1	0.0.1	217.555555555556	NA
14031	US3992101	0	125	0	NA	NA	NA	0	NA	NA	NA	-16	NA	2020-11-11	0	0	0	-3.79309083362078	76	3	1	0	1	2	NA	1	9	1.0.1	313.875	NA
11890	US3782124	0	125	0	NA	NA	NA	0	NA	NA	NA	-29	NA	2021-01-28	0	1	0	-2.96277171341042	28	6	1	0	1	2	NA	1	1	0.0.1	217.555555555556	NA
10804	US3732047	0	125	0	NA	NA	NA	0	NA	NA	NA	-14	NA	2020-09-10	1	0	0	-2.99181355047838	70	6	2	0	1	2	NA	1	10	1.0.2	186.3	NA
4202	US3272171	0	26	0	70	125	0	0	NA	NA	NA	64	NA	2021-03-25	0	1	0	-2.81786325632687	36	6	4	0	1	1	NA	0	4	0.0.4	39.2857142857143	NA
6504	US3432501	0	125	0	NA	NA	NA	0	NA	NA	NA	-12	NA	2020-10-14	1	1	0	-3.5901910293907	30	4	2	0	1	2	NA	1	10	1.0.2	186.3	NA
8376	US3552104	0	125	0	NA	NA	NA	0	NA	NA	NA	-19	NA	2020-09-15	1	0	1	-2.62191035718045	28	5	1	0	1	2	NA	1	9	1.0.1	313.875	NA
1875	US3162119	0	125	0	NA	NA	NA	0	NA	NA	NA	-16	NA	2021-02-24	0	0	0	-3.2617707621142	50	4	2	0	1	2	NA	1	2	0.0.2	149.416666666667	NA
135	US3012206	4	125	0	NA	NA	NA	0	NA	NA	NA	-2	NA	2021-03-31	1	0	0	-3.11021533294205	66	6	3	0	1	3	NA	1	3	0.0.3	186.3	NA
1356	US3122042	0	49	0	NA	NA	NA	0	NA	NA	NA	-27	NA	2021-02-16	0	0	0	-3.6318986708428	72	4	1	0	1	2	NA	1	1	0.0.1	217.555555555556	NA
1241	US3112318	0	125	0	NA	NA	NA	0	NA	NA	NA	-35	NA	2021-02-05	0	0	0	-3.46056644497706	22	4	1	0	1	2	NA	1	1	0.0.1	217.555555555556	NA
11589	US3762212	32	125	0	NA	NA	NA	0	NA	NA	NA	26	NA	2021-02-01	0	0	1	-2.59706998154981	51	5	3	0	1	3	NA	1	3	0.0.3	186.3	NA
15716	US3592239	0	61	0	NA	NA	NA	0	0	0	0	NA	NA	2020-09-26	1	0	1	-3.01976946613051	38	0	0	0	0	4	NA	0	17	Unboosted	1	0
6720	US3452323	0	8	0	42	125	0	0	NA	NA	NA	36	NA	2020-09-08	1	1	0	-4.14500721258688	68	3	4	0	1	1	NA	0	12	1.0.4	34	NA
7157	US3482242	19	125	0	NA	NA	NA	0	NA	NA	NA	13	NA	2020-10-02	0	0	0	-3.90503443081792	39	3	3	0	1	3	NA	1	11	1.0.3	223.625	NA
3134	US3222170	14	125	0	NA	NA	NA	0	NA	NA	NA	8	NA	2021-02-11	0	1	0	-2.68047468734	63	3	3	0	1	3	NA	1	3	0.0.3	186.3	NA
4732	US3302308	0	125	0	NA	NA	NA	0	NA	NA	NA	-14	NA	2020-09-18	1	1	1	-3.18133001787953	60	4	2	0	1	2	NA	1	10	1.0.2	186.3	NA
502	US3052215	0	125	0	NA	NA	NA	0	NA	NA	NA	-27	NA	2020-09-15	1	0	0	-3.58664606777673	58	4	1	0	1	2	NA	1	9	1.0.1	313.875	NA
1667	US3152060	0	47	1	NA	NA	NA	1	NA	NA	NA	-21	47	2020-09-03	1	0	0	-3.74857842071258	42	4	1	0	1	2	NA	1	13	1.1.1	30.875	NA
15478	US3462199	0	61	0	NA	NA	NA	0	0	0	0	NA	NA	2021-02-11	1	1	1	-3.31515552663115	25	0	0	0	0	4	NA	0	17	Unboosted	1	0
3013	US3212307	0	64	0	NA	NA	NA	0	NA	NA	NA	-22	NA	2021-02-20	0	0	0	-3.37688895110257	74	4	1	0	1	2	NA	1	1	0.0.1	217.555555555556	NA
5886	US3402160	0	125	0	NA	NA	NA	0	NA	NA	NA	-28	NA	2021-02-09	0	0	0	-3.45168137203869	54	4	1	0	1	2	NA	1	1	0.0.1	217.555555555556	NA
4422	US3292180	18	125	0	NA	NA	NA	0	NA	NA	NA	12	NA	2020-09-15	1	0	1	-3.09690933226227	56	5	3	0	1	3	NA	1	11	1.0.3	223.625	NA
10719	US3722340	0	125	0	NA	NA	NA	0	NA	NA	NA	-13	NA	2021-02-25	1	0	0	-2.9075352190669	47	6	2	0	1	2	NA	1	2	0.0.2	149.416666666667	NA
9275	US3602154	15	125	0	NA	NA	NA	0	NA	NA	NA	9	NA	2021-03-09	0	0	0	-2.43095517424498	70	6	3	0	1	3	NA	1	3	0.0.3	186.3	NA
14771	US3252149	0	61	0	NA	NA	NA	0	0	0	0	NA	NA	2020-09-11	1	0	0	-3.35117663727416	72	0	0	0	0	4	NA	0	17	Unboosted	1	0
11502	US3762087	14	125	0	NA	NA	NA	0	NA	NA	NA	8	NA	2021-02-16	0	0	0	-3.58766964201086	71	4	3	0	1	3	NA	1	3	0.0.3	186.3	NA
2962	US3212063	0	125	0	NA	NA	NA	0	NA	NA	NA	-20	NA	2021-02-22	1	0	1	-2.43056403504857	43	5	1	0	1	2	NA	1	1	0.0.1	217.555555555556	NA
8415	US3552166	0	125	0	NA	NA	NA	0	NA	NA	NA	-15	NA	2020-09-22	1	0	1	-2.980123414477	74	4	2	0	1	2	NA	1	10	1.0.2	186.3	NA
10672	US3722269	0	125	0	NA	NA	NA	0	NA	NA	NA	-8	NA	2020-09-12	1	0	1	-2.48148546191898	63	5	2	0	1	2	NA	1	10	1.0.2	186.3	NA
14443	US3172342	0	61	0	NA	NA	NA	0	0	0	0	NA	NA	2020-09-23	1	0	0	-2.52419923850549	23	0	0	0	0	4	NA	0	17	Unboosted	1	0
1949	US3162234	8	125	0	NA	NA	NA	0	NA	NA	NA	2	NA	2020-10-09	1	1	0	-3.15807632854232	42	6	2	0	1	3	NA	1	10	1.0.2	186.3	NA
2168	US3182199	0	125	0	NA	NA	NA	0	NA	NA	NA	-20	NA	2020-09-03	1	0	1	-3.10408347378276	46	4	1	0	1	2	NA	1	9	1.0.1	313.875	NA
14421	US3172275	0	61	0	NA	NA	NA	0	0	0	0	NA	NA	2020-09-18	1	0	1	-3.20508178028984	61	0	0	0	0	4	NA	0	17	Unboosted	1	0
15741	US3642314	0	15	0	NA	NA	NA	0	0	0	0	NA	NA	2021-02-17	0	0	0	-2.55237956123251	39	0	0	0	0	4	NA	0	17	Unboosted	1	0
8370	US3552089	4	35	1	NA	NA	NA	1	NA	NA	NA	-2	35	2021-02-23	0	1	1	-2.99703005118174	67	2	3	0	1	3	NA	1	7	0.1.3	17.9	NA
6491	US3432477	0	125	0	NA	NA	NA	0	NA	NA	NA	-19	NA	2020-10-14	1	0	0	-2.68751756709311	71	3	1	0	1	2	NA	1	9	1.0.1	313.875	NA
13926	US3982095	15	125	0	NA	NA	NA	0	NA	NA	NA	9	NA	2020-09-28	1	1	1	-2.79444653421194	59	2	3	0	1	3	NA	1	11	1.0.3	223.625	NA
6217	US3422137	0	125	0	NA	NA	NA	0	NA	NA	NA	-21	NA	2021-02-05	0	0	0	-3.78565426282222	57	4	1	0	1	2	NA	1	1	0.0.1	217.555555555556	NA
1624	US3142225	13	125	0	NA	NA	NA	0	NA	NA	NA	7	NA	2021-02-15	0	0	1	-3.85756170876665	79	4	3	0	1	3	NA	1	3	0.0.3	186.3	NA
6112	US3412297	0	12	0	47	125	0	0	NA	NA	NA	41	NA	2021-02-24	0	1	0	-3.1183811139636	55	6	4	0	1	1	NA	0	4	0.0.4	39.2857142857143	NA
12555	US3832081	0	125	0	NA	NA	NA	0	NA	NA	NA	-23	NA	2021-02-17	0	0	0	-3.02007023425405	31	6	1	0	1	2	NA	1	1	0.0.1	217.555555555556	NA
7172	US3482275	0	125	0	NA	NA	NA	0	NA	NA	NA	-22	NA	2020-10-13	1	1	1	-3.00131364375001	77	5	1	0	1	2	NA	1	9	1.0.1	313.875	NA
1894	US3162150	35	125	0	NA	NA	NA	0	NA	NA	NA	29	NA	2020-09-16	1	0	0	-2.8140847049089	39	3	3	0	1	3	NA	1	11	1.0.3	223.625	NA
3699	US3252019	0	15	0	54	125	0	0	NA	NA	NA	48	NA	2021-03-30	0	1	0	-3.0971387605921	28	6	4	0	1	1	NA	0	4	0.0.4	39.2857142857143	NA
5599	US3372396	0	125	0	NA	NA	NA	0	NA	NA	NA	-23	NA	2020-10-12	1	0	1	-3.61900919757666	72	4	1	0	1	2	NA	1	9	1.0.1	313.875	NA
4764	US3302362	21	125	0	NA	NA	NA	0	NA	NA	NA	15	NA	2021-02-16	0	1	0	-2.68589508209124	66	6	3	0	1	3	NA	1	3	0.0.3	186.3	NA
3596	US3242252	0	125	0	NA	NA	NA	0	NA	NA	NA	-13	NA	2021-01-27	0	1	0	-3.55701489488533	64	6	2	0	1	2	NA	1	2	0.0.2	149.416666666667	NA
5339	US3362102	0	68	0	NA	NA	NA	0	NA	NA	NA	-23	NA	2021-02-22	0	1	0	-2.91307583771682	64	6	1	0	1	2	NA	1	1	0.0.1	217.555555555556	NA
8707	US3562151	11	125	0	NA	NA	NA	0	NA	NA	NA	5	NA	2020-10-09	1	0	0	-3.01470958068233	40	6	3	0	1	3	NA	1	11	1.0.3	223.625	NA
6584	US3442237	11	125	0	NA	NA	NA	0	NA	NA	NA	5	NA	2020-11-16	1	0	0	-3.61605547947752	57	3	3	0	1	3	NA	1	11	1.0.3	223.625	NA
2031	US3172393	7	125	0	NA	NA	NA	0	NA	NA	NA	1	NA	2021-02-24	0	1	1	-3.20389199995919	21	1	3	0	1	3	NA	1	3	0.0.3	186.3	NA
1406	US3122132	0	125	0	NA	NA	NA	0	NA	NA	NA	-14	NA	2020-08-25	1	1	1	-4.36029118052912	30	1	1	0	1	2	NA	1	9	1.0.1	313.875	NA
4550	US3292430	21	125	0	NA	NA	NA	0	NA	NA	NA	15	NA	2020-10-29	0	0	1	-2.80598797737394	65	2	3	0	1	3	NA	1	11	1.0.3	223.625	NA
12174	US3812037	0	13	0	56	105	0	0	NA	NA	NA	50	NA	2020-09-24	1	0	0	-2.7793722366501	42	6	4	0	1	1	NA	0	12	1.0.4	34	NA
9538	US3632124	8	125	0	NA	NA	NA	0	NA	NA	NA	2	NA	2020-11-10	1	0	1	-2.46112341926602	35	2	2	0	1	3	NA	1	10	1.0.2	186.3	NA
9379	US3622103	0	125	0	NA	NA	NA	0	NA	NA	NA	-28	NA	2020-09-26	1	1	0	-2.82809110653796	68	3	1	0	1	2	NA	1	9	1.0.1	313.875	NA
6231	US3422161	0	48	1	NA	NA	NA	1	NA	NA	NA	-22	48	2020-09-29	1	0	0	-2.73168838494886	30	6	1	0	1	2	NA	1	13	1.1.1	30.875	NA
10507	US3712297	28	125	0	NA	NA	NA	0	NA	NA	NA	22	NA	2021-03-05	0	0	0	-3.32935682920802	60	6	3	0	1	3	NA	1	3	0.0.3	186.3	NA
8349	US3552058	18	125	0	NA	NA	NA	0	NA	NA	NA	12	NA	2021-03-01	0	0	0	-3.0952054657745	40	3	3	0	1	3	NA	1	3	0.0.3	186.3	NA
1773	US3152449	0	125	0	NA	NA	NA	0	NA	NA	NA	-21	NA	2020-11-11	1	0	0	-2.93770329737066	31	3	1	0	1	2	NA	1	9	1.0.1	313.875	NA
8887	US3572310	0	8	0	42	125	0	0	NA	NA	NA	36	NA	2021-04-01	0	0	0	-2.83427986226164	69	6	4	0	1	1	NA	0	4	0.0.4	39.2857142857143	NA
5275	US3352248	14	125	0	NA	NA	NA	0	NA	NA	NA	8	NA	2020-09-22	0	0	0	-2.83499890363355	25	3	2	0	1	3	NA	1	10	1.0.2	186.3	NA
3473	US3242051	14	125	0	NA	NA	NA	0	NA	NA	NA	8	NA	2021-02-16	0	0	0	-2.94648125502273	48	6	3	0	1	3	NA	1	3	0.0.3	186.3	NA
9320	US3612068	35	125	0	NA	NA	NA	0	NA	NA	NA	29	NA	2020-11-06	1	0	0	-3.5216318612105	34	3	3	0	1	3	NA	1	11	1.0.3	223.625	NA
11592	US3762217	21	125	0	NA	NA	NA	0	NA	NA	NA	15	NA	2021-02-12	0	0	0	-3.19900847269269	60	6	3	0	1	3	NA	1	3	0.0.3	186.3	NA
12800	US3862001	0	125	0	NA	NA	NA	0	NA	NA	NA	-15	NA	2020-09-04	1	1	0	-3.63824104182295	52	4	2	0	1	2	NA	1	10	1.0.2	186.3	NA
10572	US3722096	5	125	0	NA	NA	NA	0	NA	NA	NA	-1	NA	2020-09-02	1	0	0	-2.95670076223417	38	6	3	0	1	3	NA	1	11	1.0.3	223.625	NA
777	US3062264	0	125	0	NA	NA	NA	0	NA	NA	NA	-16	NA	2021-03-01	1	0	1	-2.94703947554156	27	5	2	0	1	2	NA	1	2	0.0.2	149.416666666667	NA
4932	US3312405	0	125	0	NA	NA	NA	0	NA	NA	NA	-26	NA	2020-09-29	1	0	0	-2.83509457070928	65	6	1	0	1	2	NA	1	9	1.0.1	313.875	NA
13209	US3902038	19	125	0	NA	NA	NA	0	NA	NA	NA	13	NA	2020-09-30	0	0	0	-3.05687294430957	44	6	3	0	1	3	NA	1	11	1.0.3	223.625	NA
15344	US3412251	0	61	0	NA	NA	NA	0	0	0	0	NA	NA	2021-02-04	0	0	0	-2.87571746245554	37	0	0	0	0	4	NA	0	17	Unboosted	1	0
8472	US3552267	0	35	1	NA	NA	NA	1	NA	NA	NA	-8	35	2021-02-02	0	1	0	-2.914556763112	59	6	2	0	1	2	NA	1	6	0.1.2	19.3333333333333	NA
5598	US3372395	5	125	0	NA	NA	NA	0	NA	NA	NA	-1	NA	2021-02-16	0	1	0	-3.70043746551828	66	4	3	0	1	3	NA	1	3	0.0.3	186.3	NA
5476	US3372178	0	125	0	NA	NA	NA	0	NA	NA	NA	-26	NA	2020-09-18	1	1	0	-3.80416513012984	52	4	1	0	1	2	NA	1	9	1.0.1	313.875	NA
15640	US3572138	0	61	0	NA	NA	NA	0	0	0	0	NA	NA	2020-09-28	1	0	0	-2.75697763391091	47	0	0	0	0	4	NA	0	17	Unboosted	1	0
14151	US3062180	0	61	0	NA	NA	NA	0	0	0	0	NA	NA	2021-04-08	0	0	0	-2.44078304846547	49	0	0	0	0	4	NA	0	17	Unboosted	1	0
7715	US3522350	14	125	0	NA	NA	NA	0	NA	NA	NA	8	NA	2020-09-23	1	1	0	-3.45400300720392	38	4	3	0	1	3	NA	1	11	1.0.3	223.625	NA
652	US3062091	0	125	0	NA	NA	NA	0	NA	NA	NA	-16	NA	2020-09-05	1	0	0	-2.60822712279113	48	6	2	0	1	2	NA	1	10	1.0.2	186.3	NA
5632	US3372465	25	125	0	NA	NA	NA	0	NA	NA	NA	19	NA	2021-03-18	0	0	1	-3.13271599980488	78	2	3	0	1	3	NA	1	3	0.0.3	186.3	NA
8157	US3542083	0	125	0	NA	NA	NA	0	NA	NA	NA	-29	NA	2020-09-30	1	1	1	-3.15068271863529	55	2	1	0	1	2	NA	1	9	1.0.1	313.875	NA
5642	US3372486	13	125	0	NA	NA	NA	0	NA	NA	NA	7	NA	2020-11-18	1	0	0	-4.36428183894999	66	3	3	0	1	3	NA	1	11	1.0.3	223.625	NA
12665	US3842021	4	125	0	NA	NA	NA	0	NA	NA	NA	-2	NA	2020-10-07	1	1	0	-3.05054252129338	67	3	1	0	1	3	NA	1	9	1.0.1	313.875	NA
2721	US3192839	22	125	0	NA	NA	NA	0	NA	NA	NA	16	NA	2020-11-13	1	0	0	-2.56796475825038	55	3	3	0	1	3	NA	1	11	1.0.3	223.625	NA
4129	US3262220	21	125	0	NA	NA	NA	0	NA	NA	NA	15	NA	2020-09-17	1	0	0	-2.76143516847833	67	6	3	0	1	3	NA	1	11	1.0.3	223.625	NA
1463	US3132098	20	125	0	NA	NA	NA	0	5.11176643305256	3.41514035219587	NA	14	NA	2020-11-02	1	0	0	-2.81593745936354	59	3	3	1	1	3	NA	1	11	1.0.3	223.625	1.69662608085669
4737	US3302321	7	125	0	NA	NA	NA	0	NA	NA	NA	1	NA	2021-02-26	0	0	0	-3.35952103516186	49	6	3	0	1	3	NA	1	3	0.0.3	186.3	NA
4952	US3312463	0	125	0	NA	NA	NA	0	NA	NA	NA	-12	NA	2020-09-30	1	0	0	-3.3499224738582	61	3	2	0	1	2	NA	1	10	1.0.2	186.3	NA
2495	US3192420	0	125	0	NA	NA	NA	0	NA	NA	NA	-33	NA	2021-02-12	0	0	0	-2.58378518758402	71	6	1	0	1	2	NA	1	1	0.0.1	217.555555555556	NA
8156	US3542082	0	125	0	NA	NA	NA	0	4.58151730942581	3.68358731757277	NA	-30	NA	2021-02-12	1	0	0	-3.45838051851278	88	6	1	1	1	2	NA	1	1	0.0.1	217.555555555556	0.89792999185304
11777	US3772236	0	125	0	NA	NA	NA	0	NA	NA	NA	-14	NA	2020-10-09	1	1	1	-3.61529732918165	47	4	1	0	1	2	NA	1	9	1.0.1	313.875	NA
12389	US3822275	0	125	0	NA	NA	NA	0	NA	NA	NA	-27	NA	2020-09-23	1	0	0	-2.88275510610637	59	6	1	0	1	2	NA	1	9	1.0.1	313.875	NA
13573	US3942047	0	125	0	NA	NA	NA	0	NA	NA	NA	-7	NA	2021-02-18	0	0	0	-3.72933718723825	63	6	2	0	1	2	NA	1	2	0.0.2	149.416666666667	NA
14117	US3042066	0	61	0	NA	NA	NA	0	0	0	0	NA	NA	2020-09-02	1	1	0	-2.99279367503285	20	0	0	0	0	4	NA	0	17	Unboosted	1	0
1983	US3162291	47	125	0	NA	NA	NA	0	NA	NA	NA	41	NA	2021-03-11	0	0	0	-3.18526499261514	51	6	3	0	1	3	NA	1	3	0.0.3	186.3	NA
6975	US3472054	0	125	0	NA	NA	NA	0	NA	NA	NA	-30	NA	2020-10-15	1	1	1	-2.72209748548522	65	2	1	0	1	2	NA	1	9	1.0.1	313.875	NA
4897	US3312223	0	125	0	NA	NA	NA	0	NA	NA	NA	-8	NA	2020-09-18	1	0	0	-2.66905982739757	38	6	2	0	1	2	NA	1	10	1.0.2	186.3	NA
14025	US3992093	7	28	1	NA	NA	NA	1	NA	NA	NA	1	28	2020-11-11	1	0	0	-3.11653722454178	69	6	2	0	1	3	NA	1	14	1.1.2	15.0909090909091	NA
14668	US3222287	0	61	0	NA	NA	NA	0	0	0	0	NA	NA	2020-09-19	1	0	0	-2.92915136900547	39	0	0	0	0	4	NA	0	17	Unboosted	1	0
1276	US3112377	0	125	0	NA	NA	NA	0	NA	NA	NA	-20	NA	2021-03-01	1	1	0	-2.89204732215802	57	6	1	0	1	2	NA	1	1	0.0.1	217.555555555556	NA
3759	US3252146	32	125	0	NA	NA	NA	0	NA	NA	NA	26	NA	2020-09-11	1	0	0	-2.79416124872699	45	3	3	0	1	3	NA	1	11	1.0.3	223.625	NA
7515	US3512197	0	57	0	NA	NA	NA	0	NA	NA	NA	-16	NA	2021-02-25	0	0	0	-3.22349229900413	44	6	2	0	1	2	NA	1	2	0.0.2	149.416666666667	NA
14830	US3252502	0	23	0	NA	NA	NA	0	0	0	0	NA	NA	2020-10-17	1	0	0	-2.94792002083216	33	0	0	0	0	4	NA	0	17	Unboosted	1	0
15967	US3812003	0	61	0	NA	NA	NA	0	0	0	0	NA	NA	2021-02-17	0	1	0	-3.17049467061979	61	0	0	0	0	4	NA	0	17	Unboosted	1	0
1787	US3152494	0	125	0	NA	NA	NA	0	NA	NA	NA	-34	NA	2021-03-16	0	0	0	-3.0526248494717	42	3	1	0	1	2	NA	1	1	0.0.1	217.555555555556	NA
8581	US3552459	6	125	0	NA	NA	NA	0	NA	NA	NA	0	NA	2021-02-19	0	0	0	-2.58120843212339	42	3	2	0	1	3	NA	1	2	0.0.2	149.416666666667	NA
12818	US3862037	0	125	0	NA	NA	NA	0	NA	NA	NA	-16	NA	2020-09-16	1	0	0	-3.84510842679138	36	4	2	0	1	2	NA	1	10	1.0.2	186.3	NA
3556	US3242193	0	125	0	NA	NA	NA	0	NA	NA	NA	-13	NA	2021-02-08	0	1	1	-3.00008389583565	71	4	2	0	1	2	NA	1	2	0.0.2	149.416666666667	NA
6039	US3412131	20	125	0	NA	NA	NA	0	NA	NA	NA	14	NA	2020-09-02	0	0	1	-2.51859637347904	67	5	3	0	1	3	NA	1	11	1.0.3	223.625	NA
8937	US3582027	0	125	0	NA	NA	NA	0	NA	NA	NA	-26	NA	2020-09-16	1	0	0	-3.57722639485574	75	4	1	0	1	2	NA	1	9	1.0.1	313.875	NA
11623	US3762259	0	125	0	NA	NA	NA	0	NA	NA	NA	-21	NA	2020-10-09	1	1	0	-2.67904844873408	25	6	1	0	1	2	NA	1	9	1.0.1	313.875	NA
12907	US3862256	15	125	0	NA	NA	NA	0	NA	NA	NA	9	NA	2021-02-05	1	1	0	-3.037197173187	75	6	2	0	1	3	NA	1	2	0.0.2	149.416666666667	NA
13058	US3872254	0	19	1	NA	NA	NA	1	4.89659234866983	4.03261876085072	4.76207057612334	-9	19	2020-09-28	1	0	0	-3.10512694261612	34	3	2	1	1	2	NA	1	14	1.1.2	15.0909090909091	0.86397358781911
4080	US3262128	22	125	0	NA	NA	NA	0	NA	NA	NA	16	NA	2021-03-08	0	0	0	-2.77485269616737	56	3	3	0	1	3	NA	1	3	0.0.3	186.3	NA
12189	US3812164	18	125	0	NA	NA	NA	0	NA	NA	NA	12	NA	2021-02-12	1	0	0	-3.58219877892648	49	4	3	0	1	3	NA	1	3	0.0.3	186.3	NA
14251	US3112361	0	61	0	NA	NA	NA	0	0	0	0	NA	NA	2021-03-29	0	1	0	-3.20671397813196	58	0	0	0	0	4	NA	0	17	Unboosted	1	0
11905	US3782148	0	125	0	NA	NA	NA	0	NA	NA	NA	-27	NA	2020-10-02	0	0	0	-3.17003860201283	23	6	1	0	1	2	NA	1	9	1.0.1	313.875	NA
3143	US3222184	6	125	0	NA	NA	NA	0	NA	NA	NA	0	NA	2021-04-01	0	0	0	-3.18302256782623	61	6	2	0	1	3	NA	1	2	0.0.2	149.416666666667	NA
7729	US3522378	7	125	0	NA	NA	NA	0	NA	NA	NA	1	NA	2020-09-23	1	1	0	-3.42581655785127	35	4	2	0	1	3	NA	1	10	1.0.2	186.3	NA
374	US3042261	0	63	0	NA	NA	NA	0	4.81127330771195	3.5613399414589	NA	-28	NA	2021-02-01	1	0	0	-3.54150845237696	69	6	1	1	1	2	NA	1	1	0.0.1	217.555555555556	1.24993336625305
7421	US3502052	0	125	0	NA	NA	NA	0	NA	NA	NA	-13	NA	2020-09-25	1	0	0	-4.05950416363733	38	1	2	0	1	2	NA	1	10	1.0.2	186.3	NA
7843	US3522574	0	13	0	47	125	0	0	NA	NA	NA	41	NA	2021-02-19	0	0	0	-2.40646048591405	46	6	4	0	1	1	NA	0	4	0.0.4	39.2857142857143	NA
14015	US3992082	18	36	1	NA	NA	NA	1	NA	NA	NA	12	36	2021-02-05	0	0	0	-3.06147854861425	77	6	3	0	1	3	NA	1	7	0.1.3	17.9	NA
9390	US3622124	0	13	0	47	125	0	0	NA	NA	NA	41	NA	2021-02-26	1	0	0	-2.78488356710784	69	3	4	0	1	1	NA	0	4	0.0.4	39.2857142857143	NA
2121	US3182125	0	41	1	NA	NA	NA	1	NA	NA	NA	-36	41	2020-09-04	1	1	0	-2.76701626984362	52	6	1	0	1	2	NA	1	13	1.1.1	30.875	NA
3805	US3252239	8	125	0	NA	NA	NA	0	NA	NA	NA	2	NA	2020-09-15	1	0	1	-2.02390955079829	60	2	2	0	1	3	NA	1	10	1.0.2	186.3	NA
4164	US3272035	0	64	0	NA	NA	NA	0	NA	NA	NA	-33	NA	2021-02-10	0	1	0	-3.09431112322111	24	3	1	0	1	2	NA	1	1	0.0.1	217.555555555556	NA
15657	US3572241	0	9	0	NA	NA	NA	0	0	0	0	NA	NA	2020-10-06	1	0	0	-2.79842641631422	54	0	0	0	0	4	NA	0	17	Unboosted	1	0
5779	US3382219	0	125	0	NA	NA	NA	0	NA	NA	NA	-15	NA	2020-10-07	1	0	0	-2.72873964033726	38	6	1	0	1	2	NA	1	9	1.0.1	313.875	NA
10678	US3722278	4	41	1	NA	NA	NA	1	NA	NA	NA	-2	41	2020-09-16	1	0	0	-2.79615727302055	62	6	3	0	1	3	NA	1	15	1.1.3	21.7142857142857	NA
5951	US3402392	0	125	0	NA	NA	NA	0	NA	NA	NA	-22	NA	2021-02-01	0	0	0	-2.84689359866985	69	6	1	0	1	2	NA	1	1	0.0.1	217.555555555556	NA
13656	US3952059	19	125	0	NA	NA	NA	0	NA	NA	NA	13	NA	2020-10-07	0	1	0	-2.96480987348198	59	6	3	0	1	3	NA	1	11	1.0.3	223.625	NA
2148	US3182173	0	125	0	NA	NA	NA	0	NA	NA	NA	-14	NA	2020-09-03	1	0	0	-3.09117956739282	67	6	2	0	1	2	NA	1	10	1.0.2	186.3	NA
10287	US3692078	0	121	0	NA	NA	NA	0	NA	NA	NA	-29	NA	2020-10-12	1	1	0	-3.77176562663967	44	3	1	0	1	2	NA	1	9	1.0.1	313.875	NA
4511	US3292343	0	1	0	41	125	0	0	NA	NA	NA	35	NA	2021-03-30	0	0	0	-2.86277264532382	28	3	4	0	1	1	NA	0	4	0.0.4	39.2857142857143	NA
11066	US3742233	0	125	0	NA	NA	NA	0	NA	NA	NA	-13	NA	2021-02-10	0	0	0	-2.46280231326054	68	6	2	0	1	2	NA	1	2	0.0.2	149.416666666667	NA
3690	US3242420	11	125	0	NA	NA	NA	0	NA	NA	NA	5	NA	2021-02-24	0	1	1	-3.49919781753011	70	2	3	0	1	3	NA	1	3	0.0.3	186.3	NA
10604	US3722145	0	125	0	NA	NA	NA	0	NA	NA	NA	-16	NA	2020-09-04	1	0	1	-2.16588239977952	29	5	2	0	1	2	NA	1	10	1.0.2	186.3	NA
13827	US3972098	0	125	0	NA	NA	NA	0	NA	NA	NA	-22	NA	2020-10-01	1	0	0	-3.86452107060903	66	3	1	0	1	2	NA	1	9	1.0.1	313.875	NA
6538	US3432594	13	125	0	NA	NA	NA	0	NA	NA	NA	7	NA	2021-02-23	0	0	0	-3.04621770451092	62	1	2	0	1	3	NA	1	2	0.0.2	149.416666666667	NA
4537	US3292391	27	125	0	NA	NA	NA	0	NA	NA	NA	21	NA	2020-10-15	0	0	0	-2.63640880453362	37	3	3	0	1	3	NA	1	11	1.0.3	223.625	NA
10272	US3692053	0	125	0	NA	NA	NA	0	NA	NA	NA	-22	NA	2020-10-02	1	0	0	-3.35076229383634	47	3	1	0	1	2	NA	1	9	1.0.1	313.875	NA
10901	US3732291	0	125	0	NA	NA	NA	0	NA	NA	NA	-16	NA	2020-10-06	1	0	1	-2.59188773358312	21	2	1	0	1	2	NA	1	9	1.0.1	313.875	NA
1134	US3112124	26	125	0	NA	NA	NA	0	NA	NA	NA	20	NA	2020-09-04	0	0	0	-2.67973592902987	55	6	3	0	1	3	NA	1	11	1.0.3	223.625	NA
15924	US3762161	0	56	0	NA	NA	NA	0	0	0	0	NA	NA	2020-09-30	1	0	0	-3.50572648565036	38	0	0	0	0	4	NA	0	17	Unboosted	1	0
13251	US3912037	12	125	0	NA	NA	NA	0	NA	NA	NA	6	NA	2021-02-09	0	0	0	-3.34571987930179	22	4	3	0	1	3	NA	1	3	0.0.3	186.3	NA
4925	US3312376	0	41	1	NA	NA	NA	1	NA	NA	NA	-28	41	2020-09-25	1	0	0	-4.38646755616011	62	4	1	0	1	2	NA	1	13	1.1.1	30.875	NA
1728	US3152291	0	125	0	NA	NA	NA	0	NA	NA	NA	-33	NA	2021-02-15	0	0	1	-2.70860680031402	52	5	1	0	1	2	NA	1	1	0.0.1	217.555555555556	NA
14437	US3172326	0	61	0	NA	NA	NA	0	0	0	0	NA	NA	2020-09-29	1	1	1	-2.66312095531269	41	0	0	0	0	4	NA	0	17	Unboosted	1	0
10801	US3732044	0	125	0	NA	NA	NA	0	NA	NA	NA	-15	NA	2020-09-08	1	1	0	-3.6399156562981	46	4	2	0	1	2	NA	1	10	1.0.2	186.3	NA
5161	US3342121	0	42	1	NA	NA	NA	1	NA	NA	NA	-21	42	2020-09-21	1	1	0	-2.80647749841091	72	3	1	0	1	2	NA	1	13	1.1.1	30.875	NA
12692	US3852003	0	125	0	NA	NA	NA	0	NA	NA	NA	-8	NA	2020-09-15	1	0	0	-2.89337217200455	66	6	2	0	1	2	NA	1	10	1.0.2	186.3	NA
12322	US3822171	0	125	0	NA	NA	NA	0	NA	NA	NA	-22	NA	2020-09-22	1	0	0	-3.63066927924853	57	4	1	0	1	2	NA	1	9	1.0.1	313.875	NA
13158	US3892024	0	65	1	NA	NA	NA	1	NA	NA	NA	-20	65	2021-02-03	0	1	0	-3.12342168873487	69	6	1	0	1	2	NA	1	5	0.1.1	28.7777777777778	NA
3952	US3252558	33	125	0	NA	NA	NA	0	NA	NA	NA	27	NA	2020-10-22	1	0	1	-3.40296906155375	57	1	3	0	1	3	NA	1	11	1.0.3	223.625	NA
15076	US3342186	0	61	0	NA	NA	NA	0	0	0	0	NA	NA	2021-03-08	0	1	0	-2.69873049644283	66	0	0	0	0	4	NA	0	17	Unboosted	1	0
3036	US3212382	0	35	1	NA	NA	NA	1	NA	NA	NA	-16	35	2021-02-19	0	0	0	-2.90901045687069	73	6	1	0	1	2	NA	1	5	0.1.1	28.7777777777778	NA
8855	US3572216	0	12	0	46	125	0	0	NA	NA	NA	40	NA	2020-10-07	1	0	0	-3.38641949387744	36	3	4	0	1	1	NA	0	12	1.0.4	34	NA
12366	US3822238	33	125	0	NA	NA	NA	0	NA	NA	NA	27	NA	2021-02-25	0	0	0	-3.38091727364698	62	4	3	0	1	3	NA	1	3	0.0.3	186.3	NA
10051	US3672273	18	125	0	NA	NA	NA	0	NA	NA	NA	12	NA	2021-02-24	0	0	0	-3.2537357133572	55	4	3	0	1	3	NA	1	3	0.0.3	186.3	NA
13880	US3972195	42	125	0	NA	NA	NA	0	NA	NA	NA	36	NA	2021-02-11	0	0	1	-4.23051171139921	48	5	4	0	1	3	NA	1	4	0.0.4	39.2857142857143	NA
8021	US3532158	0	125	0	NA	NA	NA	0	NA	NA	NA	-9	NA	2021-02-10	0	0	0	-3.93487584679009	39	4	2	0	1	2	NA	1	2	0.0.2	149.416666666667	NA
11532	US3762134	26	125	0	NA	NA	NA	0	NA	NA	NA	20	NA	2020-09-29	1	0	1	-2.62871577047012	63	5	3	0	1	3	NA	1	11	1.0.3	223.625	NA
5973	US3402467	1	125	0	NA	NA	NA	0	NA	NA	NA	-5	NA	2021-02-15	0	0	1	-2.97965691142479	48	5	2	0	1	3	NA	1	2	0.0.2	149.416666666667	NA
1235	US3112301	0	125	0	NA	NA	NA	0	NA	NA	NA	-30	NA	2021-02-10	0	1	1	-3.228837807695	37	5	1	0	1	2	NA	1	1	0.0.1	217.555555555556	NA
4389	US3292118	27	125	0	NA	NA	NA	0	NA	NA	NA	21	NA	2020-09-12	1	1	0	-2.58168448219116	67	6	3	0	1	3	NA	1	11	1.0.3	223.625	NA
2332	US3192115	8	125	0	NA	NA	NA	0	NA	NA	NA	2	NA	2021-02-16	0	0	0	-3.52863376661112	24	4	2	0	1	3	NA	1	2	0.0.2	149.416666666667	NA
14889	US3272376	0	51	1	NA	NA	NA	1	0	0	0	NA	NA	2020-11-12	1	0	0	-2.35891395333633	68	0	0	0	0	4	NA	0	17	Unboosted	1	0
3657	US3242347	0	125	0	NA	NA	NA	0	NA	NA	NA	-13	NA	2021-02-02	0	1	0	-3.29452478873884	44	6	1	0	1	2	NA	1	1	0.0.1	217.555555555556	NA
5841	US3392133	11	125	0	NA	NA	NA	0	NA	NA	NA	5	NA	2020-09-28	0	0	0	-2.82753165190277	68	6	2	0	1	3	NA	1	10	1.0.2	186.3	NA
3714	US3252050	14	125	0	NA	NA	NA	0	NA	NA	NA	8	NA	2020-09-03	1	1	0	-3.28733881939015	45	3	3	0	1	3	NA	1	11	1.0.3	223.625	NA
9945	US3672025	0	125	0	NA	NA	NA	0	NA	NA	NA	-7	NA	2021-02-22	0	0	0	-2.70721985957557	49	6	2	0	1	2	NA	1	2	0.0.2	149.416666666667	NA
15511	US3502058	0	61	0	NA	NA	NA	0	0	0	0	NA	NA	2020-09-25	1	1	0	-2.77980584471469	51	0	0	0	0	4	NA	0	17	Unboosted	1	0
13164	US3892030	0	125	0	NA	NA	NA	0	NA	NA	NA	-34	NA	2020-09-28	1	0	1	-3.4095995591747	46	4	1	0	1	2	NA	1	9	1.0.1	313.875	NA
3453	US3242018	4	125	0	NA	NA	NA	0	NA	NA	NA	-2	NA	2020-09-04	0	0	0	-2.71086672048061	24	6	2	0	1	3	NA	1	10	1.0.2	186.3	NA
11518	US3762109	0	125	0	NA	NA	NA	0	NA	NA	NA	-9	NA	2021-02-08	0	0	0	-3.6708676825348	65	4	2	0	1	2	NA	1	2	0.0.2	149.416666666667	NA
2491	US3192413	0	125	0	NA	NA	NA	0	NA	NA	NA	-22	NA	2021-02-12	0	0	0	-3.06676130171514	60	6	1	0	1	2	NA	1	1	0.0.1	217.555555555556	NA
15893	US3732408	0	40	1	NA	NA	NA	1	0	0	0	NA	NA	2021-03-18	0	0	0	-3.21183533556535	41	0	0	0	0	4	NA	0	17	Unboosted	1	0
10682	US3722283	5	125	0	NA	NA	NA	0	NA	NA	NA	-1	NA	2021-03-04	0	1	0	-2.69627786151493	26	6	3	0	1	3	NA	1	3	0.0.3	186.3	NA
11925	US3782177	0	39	1	NA	NA	NA	1	NA	NA	NA	-34	39	2021-01-28	0	0	0	-2.67558502627115	76	3	1	0	1	2	NA	1	5	0.1.1	28.7777777777778	NA
15121	US3352451	0	61	0	NA	NA	NA	0	0	0	0	NA	NA	2020-10-27	1	0	0	-2.66533942674488	36	0	0	0	0	4	NA	0	17	Unboosted	1	0
5440	US3372097	5	125	0	NA	NA	NA	0	NA	NA	NA	-1	NA	2021-02-08	0	0	0	-3.44366807416927	74	4	3	0	1	3	NA	1	3	0.0.3	186.3	NA
245	US3032008	0	13	1	NA	NA	NA	1	NA	NA	NA	-29	13	2021-02-16	0	1	1	-2.57480290048828	63	5	1	0	1	2	NA	1	5	0.1.1	28.7777777777778	NA
13521	US3932257	0	21	0	67	125	0	0	NA	NA	NA	61	NA	2021-03-18	0	0	0	-2.99432027306311	76	6	4	0	1	1	NA	0	4	0.0.4	39.2857142857143	NA
1928	US3162201	0	125	0	NA	NA	NA	0	NA	NA	NA	-19	NA	2020-09-25	1	1	0	-3.27665722303714	66	3	1	0	1	2	NA	1	9	1.0.1	313.875	NA
2589	US3192588	5	125	0	NA	NA	NA	0	NA	NA	NA	-1	NA	2021-02-04	0	0	0	-2.65294185377457	48	6	2	0	1	3	NA	1	2	0.0.2	149.416666666667	NA
3688	US3242415	6	125	0	NA	NA	NA	0	NA	NA	NA	0	NA	2021-03-18	0	0	0	-3.48177567057245	57	3	2	0	1	3	NA	1	2	0.0.2	149.416666666667	NA
8654	US3562063	8	125	0	NA	NA	NA	0	NA	NA	NA	2	NA	2021-03-02	0	1	0	-3.61942144564182	55	4	3	0	1	3	NA	1	3	0.0.3	186.3	NA
11690	US3772078	0	125	0	NA	NA	NA	0	NA	NA	NA	-14	NA	2020-09-17	1	0	0	-3.90566135611209	42	4	2	0	1	2	NA	1	10	1.0.2	186.3	NA
10800	US3732042	25	75	1	NA	NA	NA	1	NA	NA	NA	19	75	2021-02-22	0	0	0	-3.34283268736067	48	4	3	0	1	3	NA	1	7	0.1.3	17.9	NA
10670	US3722267	20	125	0	NA	NA	NA	0	NA	NA	NA	14	NA	2020-09-16	1	1	0	-2.84805728583387	36	6	3	0	1	3	NA	1	11	1.0.3	223.625	NA
9497	US3632041	0	125	0	NA	NA	NA	0	NA	NA	NA	-15	NA	2020-10-05	1	0	0	-3.40974627642126	77	3	2	0	1	2	NA	1	10	1.0.2	186.3	NA
2961	US3212056	0	93	0	NA	NA	NA	0	NA	NA	NA	-26	NA	2021-03-03	0	0	1	-2.64429955378825	67	5	1	0	1	2	NA	1	1	0.0.1	217.555555555556	NA
8598	US3552494	0	125	0	NA	NA	NA	0	NA	NA	NA	-12	NA	2020-10-23	1	0	0	-3.07205808153574	50	6	2	0	1	2	NA	1	10	1.0.2	186.3	NA
6222	US3422144	0	57	1	NA	NA	NA	1	NA	NA	NA	-14	57	2021-03-23	1	0	1	-2.49821865560807	46	5	2	0	1	2	NA	1	6	0.1.2	19.3333333333333	NA
748	US3062227	0	125	0	NA	NA	NA	0	NA	NA	NA	-21	NA	2020-09-11	1	1	0	-3.01184805461195	46	4	1	0	1	2	NA	1	9	1.0.1	313.875	NA
14920	US3292255	0	6	1	NA	NA	NA	1	0	0	0	NA	NA	2020-09-17	1	0	0	-2.78228359278504	37	0	0	0	0	4	NA	0	17	Unboosted	1	0
8845	US3572192	40	125	0	NA	NA	NA	0	NA	NA	NA	34	NA	2021-02-19	0	1	1	-2.86428817874587	60	2	3	0	1	3	NA	1	3	0.0.3	186.3	NA
11278	US3752128	0	125	0	NA	NA	NA	0	NA	NA	NA	-20	NA	2020-09-14	1	0	0	-3.35519841294804	44	4	1	0	1	2	NA	1	9	1.0.1	313.875	NA
1417	US3132003	0	125	0	NA	NA	NA	0	NA	NA	NA	-27	NA	2021-02-08	0	0	0	-3.02223647760113	27	6	1	0	1	2	NA	1	1	0.0.1	217.555555555556	NA
9116	US3592138	0	41	1	NA	NA	NA	1	NA	NA	NA	-7	41	2021-03-01	0	1	0	-2.84752237163539	75	6	2	0	1	2	NA	1	6	0.1.2	19.3333333333333	NA
4612	US3302099	0	125	0	NA	NA	NA	0	NA	NA	NA	-14	NA	2021-02-26	1	1	0	-2.80865123028553	76	6	2	0	1	2	NA	1	2	0.0.2	149.416666666667	NA
4025	US3262015	0	103	1	NA	NA	NA	1	NA	NA	NA	-20	103	2020-08-25	1	1	0	-2.94838463635962	75	6	1	0	1	2	NA	1	13	1.1.1	30.875	NA
13582	US3942064	34	125	0	NA	NA	NA	0	NA	NA	NA	28	NA	2020-10-01	1	0	0	-3.86987669152381	23	3	3	0	1	3	NA	1	11	1.0.3	223.625	NA
9826	US3662039	0	125	0	NA	NA	NA	0	NA	NA	NA	-15	NA	2021-02-09	0	1	0	-3.60952809100802	41	4	1	0	1	2	NA	1	1	0.0.1	217.555555555556	NA
1173	US3112195	27	125	0	NA	NA	NA	0	NA	NA	NA	21	NA	2021-02-01	0	0	0	-3.13761424077574	29	6	3	0	1	3	NA	1	3	0.0.3	186.3	NA
7958	US3532050	4	125	0	NA	NA	NA	0	NA	NA	NA	-2	NA	2021-02-05	0	0	0	-3.75753263427735	68	3	2	0	1	3	NA	1	2	0.0.2	149.416666666667	NA
3438	US3232172	34	125	0	NA	NA	NA	0	NA	NA	NA	28	NA	2020-10-17	1	1	1	-2.9413167472906	50	5	3	0	1	3	NA	1	11	1.0.3	223.625	NA
9828	US3662044	7	125	0	NA	NA	NA	0	NA	NA	NA	1	NA	2020-10-02	1	0	0	-3.42410801215612	39	3	2	0	1	3	NA	1	10	1.0.2	186.3	NA
1447	US3132069	0	125	0	NA	NA	NA	0	NA	NA	NA	-16	NA	2020-10-15	1	1	0	-2.77770902577598	66	6	2	0	1	2	NA	1	10	1.0.2	186.3	NA
6692	US3452263	0	125	0	NA	NA	NA	0	NA	NA	NA	-21	NA	2021-02-24	0	1	1	-2.50168560136226	63	5	1	0	1	2	NA	1	1	0.0.1	217.555555555556	NA
13588	US3942078	0	7	0	55	125	0	0	NA	NA	NA	49	NA	2020-10-06	1	0	1	-2.96624749889327	63	5	4	0	1	1	NA	0	12	1.0.4	34	NA
11094	US3742279	0	125	0	NA	NA	NA	0	NA	NA	NA	-9	NA	2021-02-15	0	0	0	-3.80215241480345	58	3	2	0	1	2	NA	1	2	0.0.2	149.416666666667	NA
11190	US3742467	0	125	0	NA	NA	NA	0	NA	NA	NA	-12	NA	2020-10-22	1	1	1	-2.16466007135715	40	2	1	0	1	2	NA	1	9	1.0.1	313.875	NA
3295	US3222534	8	125	0	NA	NA	NA	0	NA	NA	NA	2	NA	2020-10-03	1	0	0	-2.71864108020454	23	6	2	0	1	3	NA	1	10	1.0.2	186.3	NA
9405	US3622147	0	42	1	NA	NA	NA	1	NA	NA	NA	-14	42	2020-10-02	1	0	1	-3.10638981071956	67	2	1	0	1	2	NA	1	13	1.1.1	30.875	NA
10946	US3742001	0	125	0	NA	NA	NA	0	NA	NA	NA	-7	NA	2020-09-14	1	0	0	-3.79096024331826	70	3	2	0	1	2	NA	1	10	1.0.2	186.3	NA
1392	US3122113	0	125	0	NA	NA	NA	0	NA	NA	NA	-33	NA	2020-08-27	1	0	0	-2.96380372971634	74	6	1	0	1	2	NA	1	9	1.0.1	313.875	NA
3986	US3252641	5	125	0	NA	NA	NA	0	NA	NA	NA	-1	NA	2021-02-08	0	0	0	-2.79932194512565	58	3	3	0	1	3	NA	1	3	0.0.3	186.3	NA
8246	US3542231	0	125	0	NA	NA	NA	0	NA	NA	NA	-9	NA	2021-01-29	0	0	1	-3.24869107203169	63	4	1	0	1	2	NA	1	1	0.0.1	217.555555555556	NA
11186	US3742462	0	125	0	NA	NA	NA	0	NA	NA	NA	-21	NA	2020-10-21	1	0	0	-2.98402288249038	62	3	1	0	1	2	NA	1	9	1.0.1	313.875	NA
2108	US3182105	0	123	0	NA	NA	NA	0	NA	NA	NA	-21	NA	2020-08-28	1	1	1	-3.48480094937939	23	4	1	0	1	2	NA	1	9	1.0.1	313.875	NA
10282	US3692071	4	125	0	NA	NA	NA	0	NA	NA	NA	-2	NA	2021-02-05	0	1	0	-2.91168385543736	36	6	2	0	1	3	NA	1	2	0.0.2	149.416666666667	NA
1052	US3102352	18	57	1	NA	NA	NA	1	NA	NA	NA	12	57	2021-03-20	0	1	0	-2.94747398293484	58	3	3	0	1	3	NA	1	7	0.1.3	17.9	NA
11831	US3782041	0	41	1	NA	NA	NA	1	NA	NA	NA	-29	41	2021-02-01	1	0	1	-3.26755428219653	54	4	1	0	1	2	NA	1	5	0.1.1	28.7777777777778	NA
12646	US3832245	0	56	1	NA	NA	NA	1	NA	NA	NA	-8	56	2021-02-02	0	0	0	-2.51591380179136	40	6	2	0	1	2	NA	1	6	0.1.2	19.3333333333333	NA
2892	US3202254	0	125	0	NA	NA	NA	0	NA	NA	NA	-12	NA	2020-09-25	1	0	0	-3.34558053854553	38	4	1	0	1	2	NA	1	9	1.0.1	313.875	NA
10020	US3672189	10	125	0	NA	NA	NA	0	NA	NA	NA	4	NA	2020-09-22	1	0	0	-3.2777377001404	65	4	3	0	1	3	NA	1	11	1.0.3	223.625	NA
13627	US3952005	18	125	0	NA	NA	NA	0	NA	NA	NA	12	NA	2020-09-25	1	1	1	-2.97075672187652	70	5	3	0	1	3	NA	1	11	1.0.3	223.625	NA
9111	US3592126	0	125	0	NA	NA	NA	0	NA	NA	NA	-13	NA	2021-02-26	0	0	0	-2.51020725318199	67	6	2	0	1	2	NA	1	2	0.0.2	149.416666666667	NA
412	US3052038	0	125	0	NA	NA	NA	0	NA	NA	NA	-27	NA	2021-02-19	0	0	0	-3.2840870006004	41	4	1	0	1	2	NA	1	1	0.0.1	217.555555555556	NA
14646	US3222002	0	61	0	NA	NA	NA	0	0	0	0	NA	NA	2020-09-07	1	0	1	-3.33527750393361	64	0	0	0	0	4	NA	0	17	Unboosted	1	0
13250	US3912036	12	49	1	NA	NA	NA	1	NA	NA	NA	6	49	2021-02-05	0	0	0	-3.91399418214292	89	4	3	0	1	3	NA	1	7	0.1.3	17.9	NA
12198	US3812228	4	96	0	NA	NA	NA	0	NA	NA	NA	-2	NA	2021-02-05	0	0	1	-2.27391308560989	58	5	2	0	1	3	NA	1	2	0.0.2	149.416666666667	NA
9118	US3592141	0	125	0	NA	NA	NA	0	NA	NA	NA	-27	NA	2020-09-10	1	0	0	-2.98353615302323	63	6	1	0	1	2	NA	1	9	1.0.1	313.875	NA
8931	US3582014	34	125	0	NA	NA	NA	0	NA	NA	NA	28	NA	2020-09-14	1	0	0	-3.73329991132756	71	3	3	0	1	3	NA	1	11	1.0.3	223.625	NA
13710	US3952199	6	125	0	NA	NA	NA	0	NA	NA	NA	0	NA	2021-04-06	0	0	0	-3.25379096124053	55	3	3	0	1	3	NA	1	3	0.0.3	186.3	NA
7262	US3492097	0	125	0	NA	NA	NA	0	NA	NA	NA	-16	NA	2021-02-08	0	0	0	-3.37194004189901	69	6	2	0	1	2	NA	1	2	0.0.2	149.416666666667	NA
2291	US3192038	0	27	0	76	125	0	0	NA	NA	NA	70	NA	2020-09-06	1	0	0	-2.81194057254116	44	6	4	0	1	1	NA	0	12	1.0.4	34	NA
11649	US3762298	5	125	0	NA	NA	NA	0	NA	NA	NA	-1	NA	2020-11-10	1	1	1	-2.97079173953162	72	2	3	0	1	3	NA	1	11	1.0.3	223.625	NA
5661	US3382031	0	27	1	NA	NA	NA	1	NA	NA	NA	-16	27	2021-02-22	0	0	0	-2.65474233097795	66	6	1	0	1	2	NA	1	5	0.1.1	28.7777777777778	NA
483	US3052185	0	125	0	NA	NA	NA	0	NA	NA	NA	-34	NA	2020-09-10	1	0	1	-2.77887985090016	42	5	1	0	1	2	NA	1	9	1.0.1	313.875	NA
527	US3052256	4	125	0	NA	NA	NA	0	NA	NA	NA	-2	NA	2020-09-18	1	0	0	-3.35837257002236	43	6	2	0	1	3	NA	1	10	1.0.2	186.3	NA
10195	US3682134	0	125	0	NA	NA	NA	0	NA	NA	NA	-12	NA	2020-10-15	1	1	1	-2.35853790430089	21	2	1	0	1	2	NA	1	9	1.0.1	313.875	NA
6630	US3452103	0	125	0	NA	NA	NA	0	NA	NA	NA	-21	NA	2021-02-16	0	1	0	-2.52355873280469	56	6	1	0	1	2	NA	1	1	0.0.1	217.555555555556	NA
3644	US3242326	25	125	0	NA	NA	NA	0	NA	NA	NA	19	NA	2021-03-15	0	1	0	-3.87396569911506	67	3	3	0	1	3	NA	1	3	0.0.3	186.3	NA
7482	US3502197	0	125	0	NA	NA	NA	0	NA	NA	NA	-12	NA	2021-02-24	0	0	0	-2.77845986804232	43	3	2	0	1	2	NA	1	2	0.0.2	149.416666666667	NA
2440	US3192315	4	125	0	NA	NA	NA	0	NA	NA	NA	-2	NA	2020-09-21	1	0	0	-2.8875734134489	65	6	2	0	1	3	NA	1	10	1.0.2	186.3	NA
15853	US3732058	0	61	0	NA	NA	NA	0	0	0	0	NA	NA	2021-03-03	0	1	0	-3.0706057030749	51	0	0	0	0	4	NA	0	17	Unboosted	1	0
15822	US3712095	0	61	0	NA	NA	NA	0	0	0	0	NA	NA	2020-10-16	1	0	0	-2.82845082608665	43	0	0	0	0	4	NA	0	17	Unboosted	1	0
13815	US3972073	0	125	0	NA	NA	NA	0	NA	NA	NA	-16	NA	2021-03-18	0	0	0	-3.97041467937188	26	3	2	0	1	2	NA	1	2	0.0.2	149.416666666667	NA
5404	US3372023	0	125	0	NA	NA	NA	0	NA	NA	NA	-29	NA	2021-02-16	0	0	0	-3.15444291873343	62	6	1	0	1	2	NA	1	1	0.0.1	217.555555555556	NA
5955	US3402406	0	125	0	NA	NA	NA	0	NA	NA	NA	-33	NA	2020-09-22	1	0	0	-3.03627508710335	68	6	1	0	1	2	NA	1	9	1.0.1	313.875	NA
4832	US3302482	14	125	0	NA	NA	NA	0	NA	NA	NA	8	NA	2021-02-05	1	1	0	-3.75135426424613	70	6	3	0	1	3	NA	1	3	0.0.3	186.3	NA
1900	US3162156	0	125	0	NA	NA	NA	0	NA	NA	NA	-13	NA	2020-09-17	1	1	0	-2.81603380061983	72	6	2	0	1	2	NA	1	10	1.0.2	186.3	NA
10677	US3722277	0	125	0	NA	NA	NA	0	NA	NA	NA	-8	NA	2021-02-19	0	0	0	-2.87787562025437	26	6	2	0	1	2	NA	1	2	0.0.2	149.416666666667	NA
7630	US3522194	26	125	0	NA	NA	NA	0	NA	NA	NA	20	NA	2021-02-12	0	0	0	-3.53222453256996	34	4	3	0	1	3	NA	1	3	0.0.3	186.3	NA
4504	US3292328	8	125	0	NA	NA	NA	0	NA	NA	NA	2	NA	2020-09-24	1	0	0	-3.04729325525302	40	4	3	0	1	3	NA	1	11	1.0.3	223.625	NA
5688	US3382070	0	125	0	NA	NA	NA	0	NA	NA	NA	-27	NA	2020-09-21	1	0	0	-2.78285615754351	65	6	1	0	1	2	NA	1	9	1.0.1	313.875	NA
9238	US3602101	0	125	0	NA	NA	NA	0	NA	NA	NA	-19	NA	2021-02-04	0	0	0	-3.20673969899958	23	6	1	0	1	2	NA	1	1	0.0.1	217.555555555556	NA
5300	US3352399	0	125	0	NA	NA	NA	0	NA	NA	NA	-13	NA	2020-10-22	1	0	0	-3.15556362428841	47	4	2	0	1	2	NA	1	10	1.0.2	186.3	NA
11963	US3792054	7	125	0	NA	NA	NA	0	NA	NA	NA	1	NA	2020-10-13	1	1	0	-3.06480849881915	30	6	2	0	1	3	NA	1	10	1.0.2	186.3	NA
404	US3052023	0	125	0	NA	NA	NA	0	NA	NA	NA	-19	NA	2021-02-20	1	0	0	-3.47514189487098	65	4	1	0	1	2	NA	1	1	0.0.1	217.555555555556	NA
10488	US3712226	13	125	0	NA	NA	NA	0	NA	NA	NA	7	NA	2021-02-23	0	1	0	-2.84344677937339	64	6	3	0	1	3	NA	1	3	0.0.3	186.3	NA
5114	US3332082	7	125	0	NA	NA	NA	0	NA	NA	NA	1	NA	2021-02-12	0	0	0	-3.01234401818579	34	6	3	0	1	3	NA	1	3	0.0.3	186.3	NA
14653	US3222134	0	61	0	NA	NA	NA	0	0	0	0	NA	NA	2020-09-11	1	0	0	-3.53585426760081	18	0	0	0	0	4	NA	0	17	Unboosted	1	0
10223	US3682185	5	125	0	NA	NA	NA	0	NA	NA	NA	-1	NA	2020-11-02	0	0	0	-2.84951674222544	33	3	2	0	1	3	NA	1	10	1.0.2	186.3	NA
11004	US3742114	0	125	0	NA	NA	NA	0	NA	NA	NA	-12	NA	2021-02-06	0	1	0	-3.52044725190125	57	3	2	0	1	2	NA	1	2	0.0.2	149.416666666667	NA
1921	US3162190	33	125	0	NA	NA	NA	0	NA	NA	NA	27	NA	2020-09-23	1	1	0	-2.75699474700389	70	3	3	0	1	3	NA	1	11	1.0.3	223.625	NA
7750	US3522406	19	125	0	NA	NA	NA	0	NA	NA	NA	13	NA	2021-02-11	0	0	0	-3.46908025101325	73	4	3	0	1	3	NA	1	3	0.0.3	186.3	NA
13925	US3982087	0	5	0	40	125	0	0	NA	NA	NA	34	NA	2020-09-29	1	1	0	-2.65140301602415	59	6	4	0	1	1	NA	0	12	1.0.4	34	NA
653	US3062092	0	125	0	NA	NA	NA	0	NA	NA	NA	-13	NA	2021-02-09	0	0	1	-4.12090098259115	35	4	2	0	1	2	NA	1	2	0.0.2	149.416666666667	NA
15824	US3712109	0	61	0	NA	NA	NA	0	0	0	0	NA	NA	2020-10-16	1	0	0	-2.57859574969325	40	0	0	0	0	4	NA	0	17	Unboosted	1	0
11238	US3752065	0	125	0	NA	NA	NA	0	NA	NA	NA	-9	NA	2021-02-24	0	0	1	-2.50203870602279	36	5	2	0	1	2	NA	1	2	0.0.2	149.416666666667	NA
4229	US3272268	0	125	0	NA	NA	NA	0	NA	NA	NA	-22	NA	2021-02-16	0	0	0	-2.80594424581828	48	6	1	0	1	2	NA	1	1	0.0.1	217.555555555556	NA
14641	US3212353	0	61	0	NA	NA	NA	0	0	0	0	NA	NA	2020-10-05	1	0	0	-3.58248386476057	47	0	0	0	0	4	NA	0	17	Unboosted	1	0
10449	US3712127	0	125	0	NA	NA	NA	0	NA	NA	NA	-34	NA	2020-10-20	1	0	0	-2.93617819046954	56	6	1	0	1	2	NA	1	9	1.0.1	313.875	NA
12271	US3822073	0	125	0	NA	NA	NA	0	NA	NA	NA	-30	NA	2020-09-10	1	0	0	-2.95781146153251	41	6	1	0	1	2	NA	1	9	1.0.1	313.875	NA
4960	US3312489	8	125	0	NA	NA	NA	0	NA	NA	NA	2	NA	2020-10-01	1	0	0	-2.9560718266198	57	6	3	0	1	3	NA	1	11	1.0.3	223.625	NA
9174	US3592248	0	125	0	NA	NA	NA	0	NA	NA	NA	-13	NA	2021-03-01	0	0	1	-3.06689370735567	47	4	2	0	1	2	NA	1	2	0.0.2	149.416666666667	NA
9872	US3662106	8	125	0	NA	NA	NA	0	NA	NA	NA	2	NA	2021-02-17	0	0	0	-2.50613919433233	60	6	2	0	1	3	NA	1	2	0.0.2	149.416666666667	NA
7111	US3482157	0	124	1	NA	NA	NA	1	NA	NA	NA	-9	124	2020-09-24	1	0	0	-2.9707465911035	44	6	2	0	1	2	NA	1	14	1.1.2	15.0909090909091	NA
5231	US3352004	12	125	0	NA	NA	NA	0	NA	NA	NA	6	NA	2021-02-13	1	0	0	-2.9749393118975	68	3	3	0	1	3	NA	1	3	0.0.3	186.3	NA
3561	US3242200	6	125	0	NA	NA	NA	0	NA	NA	NA	0	NA	2020-09-22	1	0	0	-3.60157918877958	53	4	3	0	1	3	NA	1	11	1.0.3	223.625	NA
11793	US3772264	13	41	1	NA	NA	NA	1	NA	NA	NA	7	41	2021-02-05	0	0	0	-3.17730119230168	33	6	3	0	1	3	NA	1	7	0.1.3	17.9	NA
13481	US3932155	0	52	1	NA	NA	NA	1	NA	NA	NA	-30	52	2020-10-13	0	0	0	-3.12898596572243	53	6	1	0	1	2	NA	1	13	1.1.1	30.875	NA
11153	US3742386	0	125	0	NA	NA	NA	0	NA	NA	NA	-8	NA	2020-10-13	1	0	0	-3.41668814480502	51	3	2	0	1	2	NA	1	10	1.0.2	186.3	NA
8595	US3552489	0	125	0	NA	NA	NA	0	NA	NA	NA	-7	NA	2021-02-17	0	0	0	-3.63503105935112	72	3	2	0	1	2	NA	1	2	0.0.2	149.416666666667	NA
14906	US3292086	0	61	0	NA	NA	NA	0	0	0	0	NA	NA	2020-09-03	1	0	0	-2.98482255497844	47	0	0	0	0	4	NA	0	17	Unboosted	1	0
1758	US3152395	0	125	0	NA	NA	NA	0	NA	NA	NA	-20	NA	2020-10-02	1	0	0	-3.37449249843715	44	3	1	0	1	2	NA	1	9	1.0.1	313.875	NA
15881	US3732295	0	61	0	NA	NA	NA	0	0	0	0	NA	NA	2020-10-08	1	0	0	-2.73371476385592	72	0	0	0	0	4	NA	0	17	Unboosted	1	0
12251	US3822046	26	125	0	NA	NA	NA	0	NA	NA	NA	20	NA	2021-02-05	0	1	0	-3.96040090463193	47	1	3	0	1	3	NA	1	3	0.0.3	186.3	NA
2679	US3192761	7	125	0	NA	NA	NA	0	NA	NA	NA	1	NA	2020-11-05	1	0	0	-3.27691998359484	53	3	3	0	1	3	NA	1	11	1.0.3	223.625	NA
9260	US3602131	13	125	0	NA	NA	NA	0	NA	NA	NA	7	NA	2021-02-11	0	1	0	-2.76502073142459	52	3	3	0	1	3	NA	1	3	0.0.3	186.3	NA
14725	US3232167	0	61	0	NA	NA	NA	0	0	0	0	NA	NA	2021-02-09	0	1	0	-3.05605265810923	61	0	0	0	0	4	NA	0	17	Unboosted	1	0
2407	US3192254	15	125	0	NA	NA	NA	0	NA	NA	NA	9	NA	2020-09-11	1	0	0	-3.12713527082154	30	4	3	0	1	3	NA	1	11	1.0.3	223.625	NA
14844	US3252593	0	11	1	NA	NA	NA	1	0	0	0	NA	NA	2021-03-02	0	0	0	-3.02589120948427	45	0	0	0	0	4	NA	0	17	Unboosted	1	0
6514	US3432523	0	125	0	NA	NA	NA	0	NA	NA	NA	-22	NA	2020-10-16	1	0	0	-2.83712743427344	37	6	1	0	1	2	NA	1	9	1.0.1	313.875	NA
9333	US3622018	8	125	0	NA	NA	NA	0	NA	NA	NA	2	NA	2020-09-10	1	0	0	-2.73967319911645	54	6	3	0	1	3	NA	1	11	1.0.3	223.625	NA
5396	US3372001	7	125	0	NA	NA	NA	0	NA	NA	NA	1	NA	2021-02-04	0	0	0	-3.48104517190028	67	4	3	0	1	3	NA	1	3	0.0.3	186.3	NA
14334	US3152442	0	50	0	NA	NA	NA	0	0	0	0	NA	NA	2021-02-19	0	1	0	-4.02363137917733	27	0	0	0	0	4	NA	0	17	Unboosted	1	0
13518	US3932249	0	19	0	54	125	0	0	NA	NA	NA	48	NA	2020-11-19	1	0	0	-3.71014497667147	71	3	4	0	1	1	NA	0	12	1.0.4	34	NA
10000	US3672143	18	125	0	NA	NA	NA	0	NA	NA	NA	12	NA	2021-02-24	0	0	0	-2.82190505564357	73	6	3	0	1	3	NA	1	3	0.0.3	186.3	NA
11927	US3782180	0	125	0	NA	NA	NA	0	NA	NA	NA	-30	NA	2020-11-09	1	1	1	-3.23386004839611	44	2	1	0	1	2	NA	1	9	1.0.1	313.875	NA
14664	US3222265	0	43	0	NA	NA	NA	0	0	0	0	NA	NA	2020-09-17	0	0	1	-3.0683986757312	43	0	0	0	0	4	NA	0	17	Unboosted	1	0
12056	US3802095	14	125	0	NA	NA	NA	0	NA	NA	NA	8	NA	2021-02-05	0	0	0	-3.58637013920272	72	4	3	0	1	3	NA	1	3	0.0.3	186.3	NA
15549	US3512205	0	61	0	NA	NA	NA	0	0	0	0	NA	NA	2020-10-02	0	0	0	-2.7975512853082	65	0	0	0	0	4	NA	0	17	Unboosted	1	0
12936	US3872022	0	125	0	NA	NA	NA	0	NA	NA	NA	-9	NA	2021-02-03	0	0	1	-3.4202380357485	36	4	2	0	1	2	NA	1	2	0.0.2	149.416666666667	NA
15199	US3382201	0	61	0	NA	NA	NA	0	0	0	0	NA	NA	2021-02-08	0	1	1	-2.68216267093671	30	0	0	0	0	4	NA	0	17	Unboosted	1	0
5908	US3402239	0	125	0	NA	NA	NA	0	NA	NA	NA	-20	NA	2021-02-10	0	0	0	-3.03809736335711	71	6	1	0	1	2	NA	1	1	0.0.1	217.555555555556	NA
6299	US3422295	0	125	0	NA	NA	NA	0	NA	NA	NA	-9	NA	2020-10-16	1	0	1	-2.68487294426024	58	2	1	0	1	2	NA	1	9	1.0.1	313.875	NA
13230	US3902126	40	125	0	NA	NA	NA	0	NA	NA	NA	34	NA	2020-11-10	1	1	1	-3.25687429239714	34	4	4	0	1	3	NA	1	12	1.0.4	34	NA
5308	US3352450	0	105	0	NA	NA	NA	0	NA	NA	NA	-12	NA	2021-02-18	0	1	1	-2.93412487293463	67	2	2	0	1	2	NA	1	2	0.0.2	149.416666666667	NA
6288	US3422279	0	27	1	NA	NA	NA	1	NA	NA	NA	-20	27	2020-10-13	1	0	0	-3.36386374187598	22	4	1	0	1	2	NA	1	13	1.1.1	30.875	NA
6994	US3472084	0	125	0	NA	NA	NA	0	NA	NA	NA	-23	NA	2021-02-10	1	0	0	-2.982835332682	50	3	1	0	1	2	NA	1	1	0.0.1	217.555555555556	NA
10676	US3722276	11	125	0	NA	NA	NA	0	NA	NA	NA	5	NA	2021-02-25	0	1	0	-2.56918555137224	42	6	3	0	1	3	NA	1	3	0.0.3	186.3	NA
6861	US3462210	0	125	0	NA	NA	NA	0	NA	NA	NA	-22	NA	2020-09-14	1	0	0	-3.25486479533568	74	4	1	0	1	2	NA	1	9	1.0.1	313.875	NA
9967	US3672075	12	37	1	NA	NA	NA	1	NA	NA	NA	6	37	2020-09-09	1	0	0	-2.73607914886079	45	6	3	0	1	3	NA	1	15	1.1.3	21.7142857142857	NA
12382	US3822264	0	125	0	NA	NA	NA	0	NA	NA	NA	-12	NA	2020-09-24	1	0	0	-3.30028924720498	35	4	1	0	1	2	NA	1	9	1.0.1	313.875	NA
1460	US3132093	0	125	0	NA	NA	NA	0	NA	NA	NA	-14	NA	2020-10-28	1	0	0	-3.14922298210959	29	3	2	0	1	2	NA	1	10	1.0.2	186.3	NA
2562	US3192540	0	125	0	NA	NA	NA	0	NA	NA	NA	-7	NA	2021-02-16	1	0	0	-2.71982155914937	34	3	2	0	1	2	NA	1	2	0.0.2	149.416666666667	NA
975	US3102080	0	6	0	47	125	0	0	NA	NA	NA	41	NA	2020-08-28	1	0	0	-3.23504351454767	47	3	4	0	1	1	NA	0	12	1.0.4	34	NA
14371	US3172076	0	40	1	NA	NA	NA	1	0	0	0	NA	NA	2020-09-09	1	1	0	-3.25512130173657	83	0	0	0	0	4	NA	0	17	Unboosted	1	0
7476	US3502183	5	125	0	NA	NA	NA	0	NA	NA	NA	-1	NA	2021-02-10	0	0	0	-3.70228047106786	43	3	2	0	1	3	NA	1	2	0.0.2	149.416666666667	NA
14	US3002068	7	125	0	NA	NA	NA	0	NA	NA	NA	1	NA	2021-02-16	0	0	1	-3.73898727866318	54	4	3	0	1	3	NA	1	3	0.0.3	186.3	NA
5694	US3382078	0	51	1	NA	NA	NA	1	NA	NA	NA	-14	51	2020-09-18	1	0	0	-2.863631044049	52	6	1	0	1	2	NA	1	13	1.1.1	30.875	NA
7469	US3502164	0	125	0	NA	NA	NA	0	NA	NA	NA	-15	NA	2020-10-13	1	0	0	-3.5443684040424	56	1	2	0	1	2	NA	1	10	1.0.2	186.3	NA
9504	US3632055	0	125	0	NA	NA	NA	0	NA	NA	NA	-14	NA	2021-02-02	0	0	0	-4.22205774088048	70	3	2	0	1	2	NA	1	2	0.0.2	149.416666666667	NA
10704	US3722319	0	125	0	NA	NA	NA	0	NA	NA	NA	-15	NA	2021-02-04	0	0	1	-3.63052512183723	29	4	2	0	1	2	NA	1	2	0.0.2	149.416666666667	NA
9730	US3642267	12	125	0	NA	NA	NA	0	NA	NA	NA	6	NA	2020-10-21	1	0	0	-2.63718951069832	45	3	2	0	1	3	NA	1	10	1.0.2	186.3	NA
12687	US3842055	21	125	0	NA	NA	NA	0	NA	NA	NA	15	NA	2020-11-05	1	1	0	-3.43003180686192	67	3	3	0	1	3	NA	1	11	1.0.3	223.625	NA
15459	US3452327	0	20	0	NA	NA	NA	0	0	0	0	NA	NA	2021-02-08	1	0	0	-2.74479413084416	70	0	0	0	0	4	NA	0	17	Unboosted	1	0
11433	US3752386	0	125	0	NA	NA	NA	0	NA	NA	NA	-15	NA	2021-02-23	0	0	0	-3.358785872997	52	4	1	0	1	2	NA	1	1	0.0.1	217.555555555556	NA
12997	US3872130	0	125	0	NA	NA	NA	0	NA	NA	NA	-15	NA	2020-09-08	1	1	1	-3.43116196710499	48	4	2	0	1	2	NA	1	10	1.0.2	186.3	NA
4527	US3292367	13	125	0	NA	NA	NA	0	NA	NA	NA	7	NA	2020-09-26	1	0	0	-2.79607788550882	20	6	3	0	1	3	NA	1	11	1.0.3	223.625	NA
9976	US3672096	0	9	0	42	125	0	0	NA	NA	NA	36	NA	2020-09-10	1	0	1	-2.51340748089215	53	5	4	0	1	1	NA	0	12	1.0.4	34	NA
4249	US3272352	0	48	1	NA	NA	NA	1	NA	NA	NA	-22	48	2021-01-26	0	1	0	-2.70046226661792	67	6	1	0	1	2	NA	1	5	0.1.1	28.7777777777778	NA
9968	US3672076	0	125	0	NA	NA	NA	0	NA	NA	NA	-7	NA	2021-02-23	0	0	0	-3.61787650054913	71	4	2	0	1	2	NA	1	2	0.0.2	149.416666666667	NA
2277	US3192020	13	125	0	NA	NA	NA	0	NA	NA	NA	7	NA	2020-08-30	1	0	0	-2.78473377618036	50	6	3	0	1	3	NA	1	11	1.0.3	223.625	NA
10702	US3722314	0	125	0	NA	NA	NA	0	NA	NA	NA	-16	NA	2021-02-03	0	0	0	-3.67815078407741	54	4	2	0	1	2	NA	1	2	0.0.2	149.416666666667	NA
11839	US3782051	0	125	0	NA	NA	NA	0	NA	NA	NA	-21	NA	2021-02-04	0	0	0	-3.05277563495718	35	6	1	0	1	2	NA	1	1	0.0.1	217.555555555556	NA
5421	US3372052	4	125	0	NA	NA	NA	0	NA	NA	NA	-2	NA	2021-02-10	0	0	1	-3.24020219099582	70	4	3	0	1	3	NA	1	3	0.0.3	186.3	NA
11844	US3782058	0	38	1	NA	NA	NA	1	NA	NA	NA	-22	38	2021-02-02	0	0	0	-3.47652863487062	62	4	1	0	1	2	NA	1	5	0.1.1	28.7777777777778	NA
3677	US3242387	0	125	0	NA	NA	NA	0	NA	NA	NA	-16	NA	2020-10-27	1	1	0	-3.77597834688525	53	3	2	0	1	2	NA	1	10	1.0.2	186.3	NA
10214	US3682167	40	125	0	NA	NA	NA	0	NA	NA	NA	34	NA	2020-10-23	1	0	0	-3.93349174006392	36	3	3	0	1	3	NA	1	11	1.0.3	223.625	NA
11631	US3762268	0	125	0	NA	NA	NA	0	NA	NA	NA	-15	NA	2020-10-21	1	0	0	-3.21559471014903	55	6	2	0	1	2	NA	1	10	1.0.2	186.3	NA
303	US3032270	0	125	0	NA	NA	NA	0	NA	NA	NA	-20	NA	2021-02-05	0	0	0	-2.73214274383739	54	6	1	0	1	2	NA	1	1	0.0.1	217.555555555556	NA
7667	US3522258	25	125	0	NA	NA	NA	0	NA	NA	NA	19	NA	2020-09-18	1	0	0	-2.75907162841824	68	6	3	0	1	3	NA	1	11	1.0.3	223.625	NA
266	US3032125	0	125	0	NA	NA	NA	0	NA	NA	NA	-12	NA	2021-01-27	1	0	1	-2.97608292171565	21	5	1	0	1	2	NA	1	1	0.0.1	217.555555555556	NA
4423	US3292181	0	125	0	NA	NA	NA	0	NA	NA	NA	-27	NA	2020-09-15	1	1	0	-3.46480347102694	62	4	1	0	1	2	NA	1	9	1.0.1	313.875	NA
9447	US3622225	0	125	0	NA	NA	NA	0	NA	NA	NA	-9	NA	2021-02-15	1	1	0	-2.84655396583962	25	3	2	0	1	2	NA	1	2	0.0.2	149.416666666667	NA
1732	US3152310	0	125	0	NA	NA	NA	0	NA	NA	NA	-23	NA	2021-02-16	0	0	0	-3.95531639588834	34	3	1	0	1	2	NA	1	1	0.0.1	217.555555555556	NA
1407	US3122133	0	125	0	NA	NA	NA	0	NA	NA	NA	-20	NA	2020-08-27	1	0	0	-2.90794466235187	69	6	1	0	1	2	NA	1	9	1.0.1	313.875	NA
2225	US3182296	0	125	0	NA	NA	NA	0	NA	NA	NA	-20	NA	2020-09-10	1	0	0	-3.56608354123693	65	4	1	0	1	2	NA	1	9	1.0.1	313.875	NA
2740	US3192871	19	125	0	NA	NA	NA	0	NA	NA	NA	13	NA	2020-11-17	1	0	0	-3.06981114282631	66	6	3	0	1	3	NA	1	11	1.0.3	223.625	NA
15758	US3672100	0	61	0	NA	NA	NA	0	0	0	0	NA	NA	2020-09-10	1	0	0	-2.95304993883717	49	0	0	0	0	4	NA	0	17	Unboosted	1	0
15838	US3722148	0	61	0	NA	NA	NA	0	0	0	0	NA	NA	2021-02-05	0	0	0	-2.7886579091159	45	0	0	0	0	4	NA	0	17	Unboosted	1	0
13043	US3872227	0	125	0	NA	NA	NA	0	NA	NA	NA	-8	NA	2020-09-15	1	0	0	-3.39608650855457	66	4	2	0	1	2	NA	1	10	1.0.2	186.3	NA
13563	US3942024	0	7	0	55	125	0	0	5.13350058657818	3.71966268301805	NA	49	NA	2021-02-05	0	0	0	-3.14162287251479	49	6	4	1	1	1	NA	0	4	0.0.4	39.2857142857143	1.41383790356013
6963	US3472029	0	56	1	NA	NA	NA	1	NA	NA	NA	-16	56	2021-02-11	0	0	0	-3.41537274692068	37	6	2	0	1	2	NA	1	6	0.1.2	19.3333333333333	NA
5957	US3402413	0	125	0	NA	NA	NA	0	NA	NA	NA	-34	NA	2021-03-15	0	0	1	-2.77086343132592	59	5	1	0	1	2	NA	1	1	0.0.1	217.555555555556	NA
14794	US3252315	0	61	0	NA	NA	NA	0	0	0	0	NA	NA	2021-02-08	0	0	0	-3.38893386319262	23	0	0	0	0	4	NA	0	17	Unboosted	1	0
1553	US3142092	21	125	0	NA	NA	NA	0	NA	NA	NA	15	NA	2021-02-23	0	0	0	-3.07307406418565	47	6	3	0	1	3	NA	1	3	0.0.3	186.3	NA
5979	US3412002	47	125	0	NA	NA	NA	0	NA	NA	NA	41	NA	2020-08-25	1	0	0	-2.92440621346477	40	6	4	0	1	3	NA	1	12	1.0.4	34	NA
10492	US3712241	0	125	0	NA	NA	NA	0	NA	NA	NA	-37	NA	2020-11-17	1	0	1	-3.06256983594456	21	4	1	0	1	2	NA	1	9	1.0.1	313.875	NA
8874	US3572277	26	125	0	NA	NA	NA	0	NA	NA	NA	20	NA	2020-10-09	0	0	0	-3.18210973446693	65	3	3	0	1	3	NA	1	11	1.0.3	223.625	NA
5811	US3382270	0	125	0	NA	NA	NA	0	NA	NA	NA	-26	NA	2020-10-14	1	1	1	-3.14006779056908	70	4	1	0	1	2	NA	1	9	1.0.1	313.875	NA
10138	US3682057	0	19	0	NA	NA	NA	0	NA	NA	NA	-26	NA	2020-10-02	0	0	0	-2.73272013271515	64	3	1	0	1	2	NA	1	9	1.0.1	313.875	NA
7492	US3512008	0	125	0	NA	NA	NA	0	NA	NA	NA	-20	NA	2020-09-02	1	1	0	-3.25686906192677	53	6	1	0	1	2	NA	1	9	1.0.1	313.875	NA
15254	US3402124	0	61	0	NA	NA	NA	0	0	0	0	NA	NA	2020-08-28	1	0	1	-2.74242242651333	66	0	0	0	0	4	NA	0	17	Unboosted	1	0
4745	US3302334	0	125	0	NA	NA	NA	0	NA	NA	NA	-9	NA	2021-02-11	0	1	1	-2.50212836488262	54	5	2	0	1	2	NA	1	2	0.0.2	149.416666666667	NA
1837	US3162061	0	30	1	NA	NA	NA	1	5.02130096043801	4.08596807704607	4.75791959976649	-22	30	2021-03-04	0	1	0	-3.10547962622559	76	6	1	1	1	2	NA	1	5	0.1.1	28.7777777777778	0.93533288339194
4667	US3302209	41	125	0	NA	NA	NA	0	NA	NA	NA	35	NA	2020-09-11	1	0	1	-2.20861434601244	57	5	3	0	1	3	NA	1	11	1.0.3	223.625	NA
12365	US3822237	0	125	0	NA	NA	NA	0	NA	NA	NA	-9	NA	2020-09-23	1	1	1	-4.62293045548188	74	1	1	0	1	2	NA	1	9	1.0.1	313.875	NA
2556	US3192528	11	125	0	NA	NA	NA	0	NA	NA	NA	5	NA	2020-09-24	1	0	0	-2.79166414945963	57	6	2	0	1	3	NA	1	10	1.0.2	186.3	NA
1910	US3162169	34	125	0	NA	NA	NA	0	NA	NA	NA	28	NA	2020-09-18	1	1	1	-3.62269220510281	50	4	4	0	1	3	NA	1	12	1.0.4	34	NA
12634	US3832202	0	125	0	NA	NA	NA	0	NA	NA	NA	-22	NA	2020-09-16	1	0	1	-2.58259880525904	38	5	1	0	1	2	NA	1	9	1.0.1	313.875	NA
11047	US3742193	0	125	0	NA	NA	NA	0	NA	NA	NA	-9	NA	2020-09-29	0	0	0	-3.10521095159938	57	6	1	0	1	2	NA	1	9	1.0.1	313.875	NA
5095	US3332048	0	20	0	54	125	0	0	NA	NA	NA	48	NA	2021-02-22	0	0	0	-3.23809729318492	71	4	4	0	1	1	NA	0	4	0.0.4	39.2857142857143	NA
8553	US3552403	8	125	0	NA	NA	NA	0	NA	NA	NA	2	NA	2020-10-06	1	1	0	-3.32377528818751	63	6	2	0	1	3	NA	1	10	1.0.2	186.3	NA
4312	US3282081	11	125	0	NA	NA	NA	0	NA	NA	NA	5	NA	2020-09-28	1	0	0	-3.55843007930084	74	4	3	0	1	3	NA	1	11	1.0.3	223.625	NA
12575	US3832106	0	125	0	NA	NA	NA	0	NA	NA	NA	-23	NA	2021-02-01	0	0	1	-2.84723805704818	46	5	1	0	1	2	NA	1	1	0.0.1	217.555555555556	NA
14268	US3122124	0	61	0	NA	NA	NA	0	0	0	0	NA	NA	2020-08-25	0	0	0	-2.87725607469273	70	0	0	0	0	4	NA	0	17	Unboosted	1	0
712	US3062181	0	125	0	NA	NA	NA	0	NA	NA	NA	-27	NA	2020-09-05	1	0	0	-2.58935566118768	72	6	1	0	1	2	NA	1	9	1.0.1	313.875	NA
7984	US3532096	22	125	0	NA	NA	NA	0	NA	NA	NA	16	NA	2020-09-21	1	0	1	-3.41497846090091	67	5	3	0	1	3	NA	1	11	1.0.3	223.625	NA
6075	US3412217	0	5	0	41	125	0	0	NA	NA	NA	35	NA	2020-09-09	1	0	1	-3.017667246716	38	5	4	0	1	1	NA	0	12	1.0.4	34	NA
10965	US3742034	0	125	0	NA	NA	NA	0	NA	NA	NA	-13	NA	2020-09-22	1	0	0	-3.69192173543957	47	3	1	0	1	2	NA	1	9	1.0.1	313.875	NA
2693	US3192781	4	77	0	NA	NA	NA	0	NA	NA	NA	-2	NA	2020-11-09	1	0	0	-3.40767949382019	30	3	2	0	1	3	NA	1	10	1.0.2	186.3	NA
13338	US3912240	6	125	0	NA	NA	NA	0	NA	NA	NA	0	NA	2020-11-09	1	0	1	-3.428700121141	71	2	3	0	1	3	NA	1	11	1.0.3	223.625	NA
15650	US3572208	0	5	0	NA	NA	NA	0	0	0	0	NA	NA	2020-10-06	1	0	0	-3.14017633343451	65	0	0	0	0	4	NA	0	17	Unboosted	1	0
7249	US3492069	0	125	0	NA	NA	NA	0	NA	NA	NA	-9	NA	2020-10-14	1	0	0	-3.70076864376309	33	4	2	0	1	2	NA	1	10	1.0.2	186.3	NA
13960	US3982236	0	26	0	61	125	0	0	NA	NA	NA	55	NA	2020-10-23	1	1	0	-3.07470268391098	66	3	4	0	1	1	NA	0	12	1.0.4	34	NA
7590	US3522125	11	125	0	NA	NA	NA	0	NA	NA	NA	5	NA	2020-09-11	1	0	0	-2.94800156742825	48	6	3	0	1	3	NA	1	11	1.0.3	223.625	NA
1191	US3112229	0	125	0	NA	NA	NA	0	NA	NA	NA	-37	NA	2020-09-10	1	0	1	-3.45968936709799	64	4	1	0	1	2	NA	1	9	1.0.1	313.875	NA
14390	US3172152	0	61	0	NA	NA	NA	0	0	0	0	NA	NA	2021-03-24	0	0	0	-2.90598945109885	73	0	0	0	0	4	NA	0	17	Unboosted	1	0
6189	US3422081	5	125	0	NA	NA	NA	0	NA	NA	NA	-1	NA	2021-02-10	0	1	0	-2.85282507421724	60	6	2	0	1	3	NA	1	2	0.0.2	149.416666666667	NA
3337	US3222626	0	125	0	NA	NA	NA	0	NA	NA	NA	-16	NA	2020-10-26	1	0	0	-3.60444808178142	66	3	2	0	1	2	NA	1	10	1.0.2	186.3	NA
2671	US3192743	0	125	0	NA	NA	NA	0	NA	NA	NA	-9	NA	2021-02-15	0	0	0	-3.27660248912254	65	3	2	0	1	2	NA	1	2	0.0.2	149.416666666667	NA
4751	US3302341	6	125	0	NA	NA	NA	0	NA	NA	NA	0	NA	2020-09-21	0	0	0	-3.50180501202666	18	4	3	0	1	3	NA	1	11	1.0.3	223.625	NA
6767	US3462024	0	89	0	NA	NA	NA	0	NA	NA	NA	-21	NA	2020-09-01	0	0	1	-3.65492722017631	69	4	1	0	1	2	NA	1	9	1.0.1	313.875	NA
5306	US3352424	14	105	0	NA	NA	NA	0	NA	NA	NA	8	NA	2021-03-20	0	0	0	-2.77462277798774	22	3	3	0	1	3	NA	1	3	0.0.3	186.3	NA
15835	US3722007	0	51	1	NA	NA	NA	1	0	0	0	NA	NA	2020-08-28	1	0	0	-3.29873382351833	42	0	0	0	0	4	NA	0	17	Unboosted	1	0
14688	US3222462	0	16	0	NA	NA	NA	0	0	0	0	NA	NA	2020-10-02	1	0	1	-3.14080749568427	55	0	0	0	0	4	NA	0	17	Unboosted	1	0
4833	US3312003	0	125	0	NA	NA	NA	0	NA	NA	NA	-29	NA	2021-02-09	0	1	0	-3.96442083460141	29	4	1	0	1	2	NA	1	1	0.0.1	217.555555555556	NA
5519	US3372263	15	125	0	NA	NA	NA	0	NA	NA	NA	9	NA	2020-09-28	1	0	0	-3.31466451115674	74	4	3	0	1	3	NA	1	11	1.0.3	223.625	NA
3659	US3242349	0	125	0	NA	NA	NA	0	NA	NA	NA	-9	NA	2020-10-20	1	1	0	-3.93911798385901	61	3	1	0	1	2	NA	1	9	1.0.1	313.875	NA
4368	US3292068	0	125	0	NA	NA	NA	0	NA	NA	NA	-14	NA	2020-09-05	1	0	0	-3.38232684257938	77	4	1	0	1	2	NA	1	9	1.0.1	313.875	NA
11273	US3752123	5	125	0	NA	NA	NA	0	NA	NA	NA	-1	NA	2021-02-12	0	0	0	-3.0584734093389	38	6	2	0	1	3	NA	1	2	0.0.2	149.416666666667	NA
397	US3052009	0	125	0	NA	NA	NA	0	NA	NA	NA	-34	NA	2021-02-08	0	0	0	-3.27410831688474	46	6	1	0	1	2	NA	1	1	0.0.1	217.555555555556	NA
565	US3052343	0	125	0	NA	NA	NA	0	NA	NA	NA	-29	NA	2021-02-12	0	0	0	-2.93517660449007	77	6	1	0	1	2	NA	1	1	0.0.1	217.555555555556	NA
12900	US3862246	19	125	0	NA	NA	NA	0	NA	NA	NA	13	NA	2021-03-10	0	0	0	-3.08456139147509	69	6	3	0	1	3	NA	1	3	0.0.3	186.3	NA
15959	US3802005	0	7	0	NA	NA	NA	0	0	0	0	NA	NA	2021-02-10	0	1	0	-3.15393250805724	56	0	0	0	0	4	NA	0	17	Unboosted	1	0
9365	US3622078	0	125	0	NA	NA	NA	0	NA	NA	NA	-23	NA	2020-09-22	1	0	1	-2.92013306749291	70	2	1	0	1	2	NA	1	9	1.0.1	313.875	NA
5824	US3382291	18	125	0	NA	NA	NA	0	NA	NA	NA	12	NA	2020-10-19	1	0	1	-2.88243774280964	61	2	3	0	1	3	NA	1	11	1.0.3	223.625	NA
6090	US3412254	21	125	0	NA	NA	NA	0	NA	NA	NA	15	NA	2021-02-17	0	0	0	-2.71580657278672	63	3	3	0	1	3	NA	1	3	0.0.3	186.3	NA
3881	US3252395	0	68	1	NA	NA	NA	1	NA	NA	NA	-8	68	2021-03-03	0	1	0	-2.75560632088283	57	3	2	0	1	2	NA	1	6	0.1.2	19.3333333333333	NA
13160	US3892026	0	125	0	NA	NA	NA	0	NA	NA	NA	-27	NA	2020-09-25	1	1	0	-2.74559178447358	39	6	1	0	1	2	NA	1	9	1.0.1	313.875	NA
12781	US3852159	6	125	0	NA	NA	NA	0	NA	NA	NA	0	NA	2020-10-05	1	0	0	-3.72959612482033	71	4	2	0	1	3	NA	1	10	1.0.2	186.3	NA
1760	US3152399	0	125	0	NA	NA	NA	0	NA	NA	NA	-22	NA	2021-02-12	0	0	0	-3.73630440985671	60	4	1	0	1	2	NA	1	1	0.0.1	217.555555555556	NA
7824	US3522545	28	125	0	NA	NA	NA	0	NA	NA	NA	22	NA	2021-02-19	0	0	1	-3.433057097356	66	4	3	0	1	3	NA	1	3	0.0.3	186.3	NA
11870	US3782093	0	125	0	NA	NA	NA	0	NA	NA	NA	-40	NA	2021-01-28	0	0	0	-2.79626593064177	53	6	1	0	1	2	NA	1	1	0.0.1	217.555555555556	NA
9452	US3622235	0	125	0	NA	NA	NA	0	NA	NA	NA	-23	NA	2021-02-09	0	0	0	-3.85689985467459	70	3	1	0	1	2	NA	1	1	0.0.1	217.555555555556	NA
2244	US3182332	0	125	0	NA	NA	NA	0	NA	NA	NA	-37	NA	2021-02-19	0	0	0	-3.32800475121776	41	4	1	0	1	2	NA	1	1	0.0.1	217.555555555556	NA
5752	US3382178	4	125	0	NA	NA	NA	0	NA	NA	NA	-2	NA	2021-02-24	0	0	0	-3.52049586080567	45	4	2	0	1	3	NA	1	2	0.0.2	149.416666666667	NA
9530	US3632098	0	125	0	NA	NA	NA	0	NA	NA	NA	-9	NA	2020-10-16	1	0	1	-2.64150446306832	66	2	2	0	1	2	NA	1	10	1.0.2	186.3	NA
4417	US3292173	14	125	0	NA	NA	NA	0	NA	NA	NA	8	NA	2021-03-09	0	1	0	-3.13007496614311	52	6	3	0	1	3	NA	1	3	0.0.3	186.3	NA
345	US3042123	0	103	0	NA	NA	NA	0	NA	NA	NA	-22	NA	2021-02-08	0	1	0	-2.89267435070219	67	6	1	0	1	2	NA	1	1	0.0.1	217.555555555556	NA
12100	US3802164	0	125	0	NA	NA	NA	0	NA	NA	NA	-23	NA	2020-10-05	1	0	0	-2.83909593278804	69	6	1	0	1	2	NA	1	9	1.0.1	313.875	NA
15401	US3432204	0	40	0	NA	NA	NA	0	0	0	0	NA	NA	2020-10-06	1	1	0	-3.43888125818215	35	0	0	0	0	4	NA	0	17	Unboosted	1	0
6001	US3412049	21	125	0	NA	NA	NA	0	NA	NA	NA	15	NA	2021-02-10	0	1	1	-3.18786384236867	58	4	3	0	1	3	NA	1	3	0.0.3	186.3	NA
1474	US3132127	7	125	0	NA	NA	NA	0	NA	NA	NA	1	NA	2020-11-16	1	0	1	-2.89979756807027	51	5	2	0	1	3	NA	1	10	1.0.2	186.3	NA
3698	US3252018	0	125	0	NA	NA	NA	0	NA	NA	NA	-15	NA	2020-09-02	1	0	1	-3.31603839817752	23	1	2	0	1	2	NA	1	10	1.0.2	186.3	NA
6904	US3462309	7	91	0	NA	NA	NA	0	NA	NA	NA	1	NA	2021-02-25	1	0	0	-2.97252548125363	39	6	2	0	1	3	NA	1	2	0.0.2	149.416666666667	NA
4336	US3282114	22	125	0	NA	NA	NA	0	NA	NA	NA	16	NA	2021-02-12	0	0	0	-3.21639820935526	37	6	3	0	1	3	NA	1	3	0.0.3	186.3	NA
9031	US3582170	15	125	0	NA	NA	NA	0	NA	NA	NA	9	NA	2021-03-05	0	0	0	-3.18846264527155	33	3	3	0	1	3	NA	1	3	0.0.3	186.3	NA
10557	US3722073	6	125	0	NA	NA	NA	0	NA	NA	NA	0	NA	2021-02-15	0	0	0	-2.97636467550532	64	6	3	0	1	3	NA	1	3	0.0.3	186.3	NA
3344	US3222653	12	125	0	NA	NA	NA	0	NA	NA	NA	6	NA	2021-04-12	0	0	0	-2.50914353074243	38	3	3	0	1	3	NA	1	3	0.0.3	186.3	NA
12908	US3862257	0	125	0	NA	NA	NA	0	NA	NA	NA	-12	NA	2020-10-27	1	0	0	-2.82848570718621	47	6	2	0	1	2	NA	1	10	1.0.2	186.3	NA
5023	US3322130	0	125	0	NA	NA	NA	0	NA	NA	NA	-26	NA	2021-03-10	0	1	0	-2.81294312819486	31	3	1	0	1	2	NA	1	1	0.0.1	217.555555555556	NA
9045	US3582195	5	125	0	NA	NA	NA	0	NA	NA	NA	-1	NA	2021-02-26	0	0	0	-2.47989077671008	56	3	3	0	1	3	NA	1	3	0.0.3	186.3	NA
14786	US3252236	0	5	0	NA	NA	NA	0	0	0	0	NA	NA	2020-09-15	1	0	1	-2.34299860224276	32	0	0	0	0	4	NA	0	17	Unboosted	1	0
14879	US3272179	0	41	1	NA	NA	NA	1	0	0	0	NA	NA	2020-09-15	1	1	0	-2.73846998006968	32	0	0	0	0	4	NA	0	17	Unboosted	1	0
13795	US3972044	0	8	0	50	125	0	0	NA	NA	NA	44	NA	2021-02-25	0	0	0	-3.98253883902342	72	3	4	0	1	1	NA	0	4	0.0.4	39.2857142857143	NA
2462	US3192359	0	54	1	NA	NA	NA	1	NA	NA	NA	-22	54	2020-09-24	1	1	1	-2.80401371149203	60	5	1	0	1	2	NA	1	13	1.1.1	30.875	NA
9842	US3662065	0	125	0	NA	NA	NA	0	NA	NA	NA	-14	NA	2021-02-08	1	0	0	-3.35061052635877	63	4	2	0	1	2	NA	1	2	0.0.2	149.416666666667	NA
5660	US3382030	0	125	0	NA	NA	NA	0	NA	NA	NA	-26	NA	2020-09-11	1	0	0	-3.31392229720666	56	4	1	0	1	2	NA	1	9	1.0.1	313.875	NA
12616	US3832172	4	125	0	NA	NA	NA	0	NA	NA	NA	-2	NA	2021-03-15	1	0	0	-3.87303764240481	39	3	2	0	1	3	NA	1	2	0.0.2	149.416666666667	NA
9867	US3662097	8	35	1	NA	NA	NA	1	NA	NA	NA	2	35	2020-10-13	1	0	0	-3.47368026319091	19	4	2	0	1	3	NA	1	14	1.1.2	15.0909090909091	NA
5034	US3322181	32	125	0	NA	NA	NA	0	NA	NA	NA	26	NA	2021-03-10	0	0	0	-4.50895575372285	56	3	4	0	1	3	NA	1	4	0.0.4	39.2857142857143	NA
62	US3002251	0	125	0	NA	NA	NA	0	NA	NA	NA	-35	NA	2021-01-25	0	0	1	-2.71870155708487	50	5	1	0	1	2	NA	1	1	0.0.1	217.555555555556	NA
1697	US3152175	0	125	0	NA	NA	NA	0	NA	NA	NA	-29	NA	2021-01-26	0	1	0	-3.1026346139002	27	6	1	0	1	2	NA	1	1	0.0.1	217.555555555556	NA
11347	US3752253	0	125	0	NA	NA	NA	0	NA	NA	NA	-36	NA	2020-09-22	1	1	0	-3.44733687537824	40	4	1	0	1	2	NA	1	9	1.0.1	313.875	NA
14928	US3292381	0	61	0	NA	NA	NA	0	0	0	0	NA	NA	2021-03-04	0	0	0	-3.2755933904486	54	0	0	0	0	4	NA	0	17	Unboosted	1	0
8894	US3572329	18	125	0	NA	NA	NA	0	NA	NA	NA	12	NA	2021-03-12	0	1	0	-2.78752643690611	63	3	3	0	1	3	NA	1	3	0.0.3	186.3	NA
5346	US3362137	0	69	0	NA	NA	NA	0	NA	NA	NA	-16	NA	2021-02-12	0	0	0	-2.95706082124301	71	6	2	0	1	2	NA	1	2	0.0.2	149.416666666667	NA
1258	US3112345	19	125	0	NA	NA	NA	0	NA	NA	NA	13	NA	2021-02-23	0	0	0	-2.78910391624887	44	6	3	0	1	3	NA	1	3	0.0.3	186.3	NA
4545	US3292420	0	7	0	46	125	0	0	NA	NA	NA	40	NA	2020-10-22	1	0	0	-2.85743260588742	48	3	4	0	1	1	NA	0	12	1.0.4	34	NA
5542	US3372304	0	125	0	NA	NA	NA	0	NA	NA	NA	-16	NA	2021-02-19	0	0	1	-2.90392521200185	57	5	1	0	1	2	NA	1	1	0.0.1	217.555555555556	NA
118	US3012141	0	125	0	NA	NA	NA	0	NA	NA	NA	-16	NA	2021-02-05	0	0	1	-3.58301348044098	63	4	2	0	1	2	NA	1	2	0.0.2	149.416666666667	NA
6843	US3462174	0	125	0	NA	NA	NA	0	NA	NA	NA	-15	NA	2020-09-11	1	0	0	-3.36289830607622	44	4	1	0	1	2	NA	1	9	1.0.1	313.875	NA
14636	US3212315	0	61	0	NA	NA	NA	0	0	0	0	NA	NA	2021-03-04	0	0	0	-3.15736618072914	82	0	0	0	0	4	NA	0	17	Unboosted	1	0
3303	US3222552	6	91	0	NA	NA	NA	0	NA	NA	NA	0	NA	2021-02-14	0	1	1	-3.43432554161406	36	4	2	0	1	3	NA	1	2	0.0.2	149.416666666667	NA
600	US3062017	8	125	0	NA	NA	NA	0	NA	NA	NA	2	NA	2020-08-28	0	1	0	-2.88494369096446	55	6	3	0	1	3	NA	1	11	1.0.3	223.625	NA
15355	US3412306	0	61	0	NA	NA	NA	0	0	0	0	NA	NA	2021-02-03	0	1	1	-2.88158601735177	61	0	0	0	0	4	NA	0	17	Unboosted	1	0
2174	US3182208	0	125	0	NA	NA	NA	0	NA	NA	NA	-13	NA	2021-02-05	0	0	0	-3.08195863505362	68	6	2	0	1	2	NA	1	2	0.0.2	149.416666666667	NA
7389	US3502005	5	125	0	NA	NA	NA	0	NA	NA	NA	-1	NA	2020-09-22	1	1	0	-2.92345598130288	41	6	2	0	1	3	NA	1	10	1.0.2	186.3	NA
3352	US3232006	25	125	0	NA	NA	NA	0	NA	NA	NA	19	NA	2020-09-03	1	0	0	-2.48839421325994	46	6	3	0	1	3	NA	1	11	1.0.3	223.625	NA
9749	US3642305	7	125	0	NA	NA	NA	0	NA	NA	NA	1	NA	2021-02-20	0	0	1	-3.26971757439703	55	2	3	0	1	3	NA	1	3	0.0.3	186.3	NA
7161	US3482251	0	125	0	NA	NA	NA	0	NA	NA	NA	-26	NA	2021-02-11	0	1	1	-3.78530572169134	45	4	1	0	1	2	NA	1	1	0.0.1	217.555555555556	NA
8215	US3542181	0	125	0	NA	NA	NA	0	NA	NA	NA	-33	NA	2020-10-05	1	0	0	-2.55163841396735	31	6	1	0	1	2	NA	1	9	1.0.1	313.875	NA
9895	US3662134	8	125	0	NA	NA	NA	0	NA	NA	NA	2	NA	2020-10-26	0	0	0	-4.15486314970443	69	3	2	0	1	3	NA	1	10	1.0.2	186.3	NA
8827	US3572151	7	125	0	NA	NA	NA	0	NA	NA	NA	1	NA	2020-09-29	1	0	0	-2.98634931000447	44	3	3	0	1	3	NA	1	11	1.0.3	223.625	NA
13736	US3962040	12	125	0	NA	NA	NA	0	NA	NA	NA	6	NA	2020-09-28	1	0	1	-2.83242764705622	69	5	3	0	1	3	NA	1	11	1.0.3	223.625	NA
9706	US3642219	0	125	0	NA	NA	NA	0	NA	NA	NA	-8	NA	2020-10-14	1	0	0	-2.96446458440511	61	3	1	0	1	2	NA	1	9	1.0.1	313.875	NA
15371	US3412382	0	61	0	NA	NA	NA	0	0	0	0	NA	NA	2020-11-18	1	0	1	-3.44880300985061	56	0	0	0	0	4	NA	0	17	Unboosted	1	0
6541	US3432604	0	125	0	NA	NA	NA	0	NA	NA	NA	-12	NA	2020-11-11	1	0	0	-3.26168483036159	51	4	2	0	1	2	NA	1	10	1.0.2	186.3	NA
7764	US3522428	26	125	0	NA	NA	NA	0	NA	NA	NA	20	NA	2020-09-25	1	0	0	-2.81616499189183	76	3	3	0	1	3	NA	1	11	1.0.3	223.625	NA
2544	US3192512	0	125	0	NA	NA	NA	0	NA	NA	NA	-36	NA	2020-09-25	1	1	0	-2.99553155903861	48	6	1	0	1	2	NA	1	9	1.0.1	313.875	NA
15880	US3732277	0	35	0	NA	NA	NA	0	0	0	0	NA	NA	2020-10-09	1	0	0	-2.89569103402585	53	0	0	0	0	4	NA	0	17	Unboosted	1	0
12849	US3862111	14	125	0	NA	NA	NA	0	NA	NA	NA	8	NA	2020-09-30	1	0	0	-2.83314486118247	65	3	3	0	1	3	NA	1	11	1.0.3	223.625	NA
15627	US3562217	0	43	1	NA	NA	NA	1	0	0	0	NA	NA	2020-11-05	1	0	0	-2.99491313493292	66	0	0	0	0	4	NA	0	17	Unboosted	1	0
1618	US3142213	13	125	0	NA	NA	NA	0	NA	NA	NA	7	NA	2020-09-15	1	0	1	-3.26680738850737	46	4	3	0	1	3	NA	1	11	1.0.3	223.625	NA
4911	US3312291	0	125	0	NA	NA	NA	0	NA	NA	NA	-13	NA	2021-03-01	0	1	0	-3.0219731064184	61	6	2	0	1	2	NA	1	2	0.0.2	149.416666666667	NA
8442	US3552220	0	125	0	NA	NA	NA	0	NA	NA	NA	-15	NA	2020-09-22	1	0	0	-2.93372562874935	37	3	2	0	1	2	NA	1	10	1.0.2	186.3	NA
14081	US3022147	0	34	0	NA	NA	NA	0	0	0	0	NA	NA	2021-03-01	1	0	0	-2.6412015776542	50	0	0	0	0	4	NA	0	17	Unboosted	1	0
14707	US3222621	0	61	0	NA	NA	NA	0	0	0	0	NA	NA	2021-02-28	0	0	1	-3.08943850037104	81	0	0	0	0	4	NA	0	17	Unboosted	1	0
677	US3062123	0	27	0	63	125	0	0	NA	NA	NA	57	NA	2021-02-16	0	0	0	-2.72953093303976	53	6	4	0	1	1	NA	0	4	0.0.4	39.2857142857143	NA
6511	US3432516	0	104	0	NA	NA	NA	0	NA	NA	NA	-26	NA	2020-10-16	1	0	0	-3.21645601171716	37	3	1	0	1	2	NA	1	9	1.0.1	313.875	NA
14702	US3222587	0	61	0	NA	NA	NA	0	0	0	0	NA	NA	2020-10-09	1	0	0	-2.79086132520169	78	0	0	0	0	4	NA	0	17	Unboosted	1	0
11399	US3752337	5	27	1	NA	NA	NA	1	NA	NA	NA	-1	27	2021-02-26	0	1	0	-2.5206507815779	62	6	2	0	1	3	NA	1	6	0.1.2	19.3333333333333	NA
9621	US3642094	6	125	0	NA	NA	NA	0	NA	NA	NA	0	NA	2021-02-18	0	1	0	-3.1132882918537	43	4	2	0	1	3	NA	1	2	0.0.2	149.416666666667	NA
4325	US3282100	8	92	1	NA	NA	NA	1	NA	NA	NA	2	92	2020-10-09	1	0	0	-2.96462026150231	76	6	3	0	1	3	NA	1	15	1.1.3	21.7142857142857	NA
8045	US3532194	8	125	0	NA	NA	NA	0	NA	NA	NA	2	NA	2021-02-09	0	0	1	-3.61001690326517	45	4	2	0	1	3	NA	1	2	0.0.2	149.416666666667	NA
4294	US3282049	12	125	0	NA	NA	NA	0	NA	NA	NA	6	NA	2020-09-08	1	0	1	-3.34730979197411	61	4	3	0	1	3	NA	1	11	1.0.3	223.625	NA
4033	US3262037	0	125	0	NA	NA	NA	0	NA	NA	NA	-15	NA	2021-03-03	0	0	0	-2.88072952012661	74	6	2	0	1	2	NA	1	2	0.0.2	149.416666666667	NA
3368	US3232031	0	7	0	47	125	0	0	NA	NA	NA	41	NA	2020-09-09	1	1	1	-2.81973152428926	35	5	4	0	1	1	NA	0	12	1.0.4	34	NA
8325	US3552011	0	125	0	NA	NA	NA	0	NA	NA	NA	-23	NA	2020-09-09	1	0	0	-3.15838284392786	61	4	1	0	1	2	NA	1	9	1.0.1	313.875	NA
4890	US3312193	0	125	0	NA	NA	NA	0	NA	NA	NA	-22	NA	2020-09-17	0	0	1	-3.36780261462371	71	4	1	0	1	2	NA	1	9	1.0.1	313.875	NA
14447	US3172358	0	50	0	NA	NA	NA	0	0	0	0	NA	NA	2021-04-09	0	1	0	-2.89109472811408	56	0	0	0	0	4	NA	0	17	Unboosted	1	0
6187	US3422079	0	125	0	NA	NA	NA	0	NA	NA	NA	-26	NA	2020-09-18	1	0	0	-2.75044636985079	60	6	1	0	1	2	NA	1	9	1.0.1	313.875	NA
3884	US3252403	0	19	0	56	125	0	0	NA	NA	NA	50	NA	2020-09-28	1	1	0	-3.57556760380286	47	4	4	0	1	1	NA	0	12	1.0.4	34	NA
13792	US3972036	20	125	0	NA	NA	NA	0	NA	NA	NA	14	NA	2020-09-23	0	1	0	-2.56126708749478	41	6	3	0	1	3	NA	1	11	1.0.3	223.625	NA
4674	US3302216	13	125	0	NA	NA	NA	0	NA	NA	NA	7	NA	2020-09-08	1	0	1	-3.35612962908203	65	4	3	0	1	3	NA	1	11	1.0.3	223.625	NA
14779	US3252197	0	61	0	NA	NA	NA	0	0	0	0	NA	NA	2020-09-15	1	0	0	-2.81458584788244	77	0	0	0	0	4	NA	0	17	Unboosted	1	0
5959	US3402420	0	64	0	NA	NA	NA	0	NA	NA	NA	-22	NA	2021-02-16	0	1	1	-3.0694640842166	47	5	1	0	1	2	NA	1	1	0.0.1	217.555555555556	NA
4979	US3312561	0	125	0	NA	NA	NA	0	NA	NA	NA	-22	NA	2020-10-07	1	0	0	-3.62459419340184	78	6	1	0	1	2	NA	1	9	1.0.1	313.875	NA
14988	US3312327	0	61	0	NA	NA	NA	0	0	0	0	NA	NA	2020-09-24	0	0	0	-2.73192333625734	53	0	0	0	0	4	NA	0	17	Unboosted	1	0
14482	US3172495	0	61	0	NA	NA	NA	0	0	0	0	NA	NA	2021-03-22	0	0	0	-2.92577017616231	50	0	0	0	0	4	NA	0	17	Unboosted	1	0
1339	US3122007	0	125	0	NA	NA	NA	0	NA	NA	NA	-14	NA	2020-08-27	1	0	0	-3.45977753793485	69	4	2	0	1	2	NA	1	10	1.0.2	186.3	NA
6469	US3432433	0	8	0	40	119	0	0	NA	NA	NA	34	NA	2020-10-03	1	0	0	-3.24450570139107	56	4	4	0	1	1	NA	0	12	1.0.4	34	NA
429	US3052070	0	63	1	NA	NA	NA	1	NA	NA	NA	-20	63	2020-09-03	1	0	0	-2.82367256291826	43	6	1	0	1	2	NA	1	13	1.1.1	30.875	NA
2039	US3182001	7	125	0	NA	NA	NA	0	NA	NA	NA	1	NA	2020-08-24	1	0	0	-2.92234029152912	53	6	3	0	1	3	NA	1	11	1.0.3	223.625	NA
12499	US3822453	11	125	0	NA	NA	NA	0	NA	NA	NA	5	NA	2020-11-05	1	0	0	-2.92289221042938	63	3	2	0	1	3	NA	1	10	1.0.2	186.3	NA
12904	US3862251	19	125	0	NA	NA	NA	0	NA	NA	NA	13	NA	2020-10-26	1	0	0	-2.81494276780763	28	6	3	0	1	3	NA	1	11	1.0.3	223.625	NA
13169	US3892040	0	125	0	NA	NA	NA	0	NA	NA	NA	-20	NA	2021-02-10	0	0	1	-3.04808231080763	61	4	1	0	1	2	NA	1	1	0.0.1	217.555555555556	NA
30	US3002140	13	57	0	NA	NA	NA	0	NA	NA	NA	7	NA	2021-02-23	0	0	0	-3.18154208285974	45	6	3	0	1	3	NA	1	3	0.0.3	186.3	NA
10300	US3692094	0	125	0	NA	NA	NA	0	NA	NA	NA	-29	NA	2021-02-12	0	0	1	-3.09610692497652	56	2	1	0	1	2	NA	1	1	0.0.1	217.555555555556	NA
14254	US3112397	0	61	0	NA	NA	NA	0	0	0	0	NA	NA	2020-09-23	1	1	0	-3.12166862886313	67	0	0	0	0	4	NA	0	17	Unboosted	1	0
13764	US3962105	19	125	0	NA	NA	NA	0	NA	NA	NA	13	NA	2020-10-28	1	1	0	-3.76852829405104	60	3	3	0	1	3	NA	1	11	1.0.3	223.625	NA
12549	US3832068	0	54	1	NA	NA	NA	1	NA	NA	NA	-20	54	2021-02-02	0	1	0	-2.79902329659866	62	6	1	0	1	2	NA	1	5	0.1.1	28.7777777777778	NA
15927	US3762198	0	5	0	NA	NA	NA	0	0	0	0	NA	NA	2020-10-02	1	0	0	-2.93489897225872	78	0	0	0	0	4	NA	0	17	Unboosted	1	0
2702	US3192798	0	1	0	39	125	0	0	NA	NA	NA	33	NA	2021-03-01	0	1	0	-2.90186538696071	34	3	4	0	1	1	NA	0	4	0.0.4	39.2857142857143	NA
1751	US3152366	0	125	0	NA	NA	NA	0	NA	NA	NA	-19	NA	2021-02-09	1	1	0	-3.1951764000792	42	6	1	0	1	2	NA	1	1	0.0.1	217.555555555556	NA
13281	US3912103	20	125	0	NA	NA	NA	0	NA	NA	NA	14	NA	2021-02-10	0	0	0	-3.66488459883401	64	4	3	0	1	3	NA	1	3	0.0.3	186.3	NA
12878	US3862182	0	19	0	56	125	0	0	NA	NA	NA	50	NA	2020-10-12	1	0	0	-3.07915228803438	66	6	4	0	1	1	NA	0	12	1.0.4	34	NA
1300	US3112422	0	125	0	NA	NA	NA	0	NA	NA	NA	-37	NA	2020-09-28	1	1	0	-3.53195015554341	70	4	1	0	1	2	NA	1	9	1.0.1	313.875	NA
11751	US3772197	34	36	1	NA	NA	NA	1	NA	NA	NA	28	36	2020-09-25	0	1	0	-2.71667541860307	75	6	3	0	1	3	NA	1	15	1.1.3	21.7142857142857	NA
4589	US3302054	0	125	0	NA	NA	NA	0	NA	NA	NA	-14	NA	2021-02-24	0	0	0	-2.78786229073133	78	6	2	0	1	2	NA	1	2	0.0.2	149.416666666667	NA
11339	US3752235	0	125	0	NA	NA	NA	0	NA	NA	NA	-19	NA	2020-09-22	1	0	0	-3.21274537437154	65	4	1	0	1	2	NA	1	9	1.0.1	313.875	NA
530	US3052259	0	125	0	NA	NA	NA	0	NA	NA	NA	-34	NA	2020-09-15	1	0	0	-3.29203809858789	43	4	1	0	1	2	NA	1	9	1.0.1	313.875	NA
5539	US3372299	7	125	0	NA	NA	NA	0	NA	NA	NA	1	NA	2021-02-17	0	0	1	-3.51128917826307	34	4	2	0	1	3	NA	1	2	0.0.2	149.416666666667	NA
3508	US3242108	0	125	0	NA	NA	NA	0	NA	NA	NA	-29	NA	2021-01-26	1	0	1	-3.41954853972799	53	4	1	0	1	2	NA	1	1	0.0.1	217.555555555556	NA
13404	US3922177	19	125	0	NA	NA	NA	0	NA	NA	NA	13	NA	2020-11-24	1	0	0	-3.02875144672597	24	6	3	0	1	3	NA	1	11	1.0.3	223.625	NA
3825	US3252275	0	125	0	NA	NA	NA	0	NA	NA	NA	-8	NA	2020-09-23	1	0	1	-2.38660182670633	26	2	2	0	1	2	NA	1	10	1.0.2	186.3	NA
13549	US3942007	0	125	0	NA	NA	NA	0	NA	NA	NA	-8	NA	2020-09-22	1	1	0	-3.5944836765231	56	3	2	0	1	2	NA	1	10	1.0.2	186.3	NA
11138	US3742354	0	54	1	NA	NA	NA	1	NA	NA	NA	-20	54	2021-02-11	0	0	1	-3.48061283062957	27	4	1	0	1	2	NA	1	5	0.1.1	28.7777777777778	NA
5931	US3402325	0	125	0	NA	NA	NA	0	NA	NA	NA	-19	NA	2021-02-12	0	0	0	-3.24330774424703	43	6	1	0	1	2	NA	1	1	0.0.1	217.555555555556	NA
14999	US3312499	0	61	0	NA	NA	NA	0	0	0	0	NA	NA	2020-10-01	1	0	0	-3.02672423429708	56	0	0	0	0	4	NA	0	17	Unboosted	1	0
14981	US3312106	0	49	0	NA	NA	NA	0	0	0	0	NA	NA	2020-09-14	1	1	0	-3.05666877743691	54	0	0	0	0	4	NA	0	17	Unboosted	1	0
15992	US3822125	0	61	0	NA	NA	NA	0	0	0	0	NA	NA	2021-02-17	0	0	0	-2.78381611881245	62	0	0	0	0	4	NA	0	17	Unboosted	1	0
13403	US3922176	34	125	0	NA	NA	NA	0	NA	NA	NA	28	NA	2020-11-20	1	0	0	-2.71611677415219	37	6	3	0	1	3	NA	1	11	1.0.3	223.625	NA
11227	US3752047	7	77	1	NA	NA	NA	1	NA	NA	NA	1	77	2021-02-22	0	0	0	-2.46912814344604	47	6	2	0	1	3	NA	1	6	0.1.2	19.3333333333333	NA
11063	US3742230	15	125	0	NA	NA	NA	0	NA	NA	NA	9	NA	2020-10-02	1	0	0	-2.88143223582212	63	6	3	0	1	3	NA	1	11	1.0.3	223.625	NA
3645	US3242327	0	125	0	NA	NA	NA	0	NA	NA	NA	-21	NA	2020-10-19	1	0	0	-3.3269994441044	64	3	1	0	1	2	NA	1	9	1.0.1	313.875	NA
3815	US3252259	14	125	0	NA	NA	NA	0	NA	NA	NA	8	NA	2020-09-23	1	0	1	-3.02820323797199	22	2	3	0	1	3	NA	1	11	1.0.3	223.625	NA
14982	US3312140	0	61	0	NA	NA	NA	0	0	0	0	NA	NA	2021-03-12	0	0	0	-2.99201427445352	68	0	0	0	0	4	NA	0	17	Unboosted	1	0
6855	US3462197	0	125	0	NA	NA	NA	0	NA	NA	NA	-23	NA	2021-02-24	0	1	0	-3.10781903251106	74	6	1	0	1	2	NA	1	1	0.0.1	217.555555555556	NA
10310	US3692111	0	43	1	NA	NA	NA	1	NA	NA	NA	-15	43	2021-02-26	0	0	0	-2.46089527016859	38	3	1	0	1	2	NA	1	5	0.1.1	28.7777777777778	NA
14816	US3252432	0	61	0	NA	NA	NA	0	0	0	0	NA	NA	2021-04-09	0	1	1	-2.98742815889003	61	0	0	0	0	4	NA	0	17	Unboosted	1	0
68	US3002275	0	58	0	NA	NA	NA	0	NA	NA	NA	-36	NA	2020-10-12	1	1	0	-3.24675786097492	50	4	1	0	1	2	NA	1	9	1.0.1	313.875	NA
8425	US3552183	0	125	0	NA	NA	NA	0	NA	NA	NA	-16	NA	2021-02-18	0	1	1	-3.11868098387239	26	5	2	0	1	2	NA	1	2	0.0.2	149.416666666667	NA
13122	US3872456	15	125	0	NA	NA	NA	0	NA	NA	NA	9	NA	2020-10-09	0	0	0	-3.0294551170932	43	6	3	0	1	3	NA	1	11	1.0.3	223.625	NA
15304	US3412040	0	61	0	NA	NA	NA	0	0	0	0	NA	NA	2021-02-03	0	0	1	-2.18225840346785	47	0	0	0	0	4	NA	0	17	Unboosted	1	0
7669	US3522262	0	125	0	NA	NA	NA	0	NA	NA	NA	-14	NA	2020-09-17	1	0	0	-3.0799780897096	78	4	2	0	1	2	NA	1	10	1.0.2	186.3	NA
5995	US3412038	0	1	0	41	125	0	0	NA	NA	NA	35	NA	2020-08-27	1	0	0	-2.5126509944222	57	6	4	0	1	1	NA	0	12	1.0.4	34	NA
7282	US3492136	0	117	1	NA	NA	NA	1	NA	NA	NA	-13	117	2020-10-16	1	0	0	-2.68766233129275	66	6	2	0	1	2	NA	1	14	1.1.2	15.0909090909091	NA
3261	US3222458	0	125	0	NA	NA	NA	0	NA	NA	NA	-16	NA	2020-10-06	1	0	1	-3.21276220973888	41	5	1	0	1	2	NA	1	9	1.0.1	313.875	NA
3604	US3242266	11	125	0	NA	NA	NA	0	NA	NA	NA	5	NA	2020-09-30	1	0	0	-3.5485748362074	58	4	3	0	1	3	NA	1	11	1.0.3	223.625	NA
10577	US3722102	0	44	1	NA	NA	NA	1	NA	NA	NA	-16	44	2020-09-04	1	1	1	-2.96146508311636	53	5	2	0	1	2	NA	1	14	1.1.2	15.0909090909091	NA
5671	US3382045	15	35	1	NA	NA	NA	1	NA	NA	NA	9	35	2021-02-24	0	0	0	-2.87521284257747	26	6	3	0	1	3	NA	1	7	0.1.3	17.9	NA
10172	US3682102	0	125	0	NA	NA	NA	0	NA	NA	NA	-22	NA	2020-10-12	1	1	1	-3.87732857350736	48	4	1	0	1	2	NA	1	9	1.0.1	313.875	NA
2853	US3202177	0	125	0	NA	NA	NA	0	NA	NA	NA	-14	NA	2020-09-08	1	0	1	-3.14235292642405	40	4	1	0	1	2	NA	1	9	1.0.1	313.875	NA
7570	US3522089	40	125	0	NA	NA	NA	0	NA	NA	NA	34	NA	2021-02-15	0	0	0	-2.947325846509	54	6	3	0	1	3	NA	1	3	0.0.3	186.3	NA
10501	US3712261	0	125	0	NA	NA	NA	0	NA	NA	NA	-19	NA	2020-11-20	0	0	0	-2.64912380891352	66	6	1	0	1	2	NA	1	9	1.0.1	313.875	NA
8506	US3552322	0	125	0	NA	NA	NA	0	NA	NA	NA	-8	NA	2021-03-01	0	1	0	-3.80300749594455	65	1	2	0	1	2	NA	1	2	0.0.2	149.416666666667	NA
7913	US3522693	25	125	0	NA	NA	NA	0	NA	NA	NA	19	NA	2021-02-15	0	0	0	-3.42861427547671	64	4	3	0	1	3	NA	1	3	0.0.3	186.3	NA
3341	US3222643	0	125	0	NA	NA	NA	0	NA	NA	NA	-13	NA	2020-10-28	1	0	0	-3.01853009007913	59	3	2	0	1	2	NA	1	10	1.0.2	186.3	NA
14722	US3232159	0	61	0	NA	NA	NA	0	0	0	0	NA	NA	2021-02-04	0	0	0	-2.96427203415007	39	0	0	0	0	4	NA	0	17	Unboosted	1	0
8613	US3552522	0	125	0	NA	NA	NA	0	NA	NA	NA	-9	NA	2021-02-23	0	1	0	-4.34897131072583	46	1	2	0	1	2	NA	1	2	0.0.2	149.416666666667	NA
15531	US3512094	0	6	0	NA	NA	NA	0	0	0	0	NA	NA	2021-04-01	0	0	0	-2.77725542869674	69	0	0	0	0	4	NA	0	17	Unboosted	1	0
3384	US3232064	27	125	0	NA	NA	NA	0	NA	NA	NA	21	NA	2021-02-12	1	0	0	-3.14686384010826	73	6	3	0	1	3	NA	1	3	0.0.3	186.3	NA
12006	US3802030	8	125	0	NA	NA	NA	0	NA	NA	NA	2	NA	2020-09-22	1	1	0	-2.7236718868092	70	6	2	0	1	3	NA	1	10	1.0.2	186.3	NA
9673	US3642165	0	125	0	NA	NA	NA	0	NA	NA	NA	-23	NA	2020-10-05	1	0	1	-3.49493857691177	68	4	1	0	1	2	NA	1	9	1.0.1	313.875	NA
1285	US3112393	11	125	0	NA	NA	NA	0	NA	NA	NA	5	NA	2021-03-15	0	1	0	-2.81135915797216	52	6	3	0	1	3	NA	1	3	0.0.3	186.3	NA
4043	US3262057	0	125	0	NA	NA	NA	0	NA	NA	NA	-16	NA	2020-08-28	1	0	1	-3.35619750014831	69	4	2	0	1	2	NA	1	10	1.0.2	186.3	NA
3413	US3232126	0	12	0	46	125	0	0	NA	NA	NA	40	NA	2020-09-24	1	0	0	-2.82332297948454	61	6	4	0	1	1	NA	0	12	1.0.4	34	NA
7868	US3522617	27	125	0	NA	NA	NA	0	NA	NA	NA	21	NA	2021-02-04	0	1	0	-2.70086199798305	34	6	3	0	1	3	NA	1	3	0.0.3	186.3	NA
10056	US3672284	4	125	0	NA	NA	NA	0	NA	NA	NA	-2	NA	2020-09-21	1	0	0	-2.62105158886956	36	6	2	0	1	3	NA	1	10	1.0.2	186.3	NA
6162	US3422026	0	64	1	NA	NA	NA	1	NA	NA	NA	-9	64	2021-02-03	0	0	0	-2.82134063976905	74	6	2	0	1	2	NA	1	6	0.1.2	19.3333333333333	NA
9205	US3602050	13	125	0	NA	NA	NA	0	NA	NA	NA	7	NA	2020-10-22	1	1	1	-3.26774054049018	37	2	3	0	1	3	NA	1	11	1.0.3	223.625	NA
10955	US3742017	0	125	0	NA	NA	NA	0	NA	NA	NA	-8	NA	2021-02-03	0	0	1	-4.57664934020148	67	5	1	0	1	2	NA	1	1	0.0.1	217.555555555556	NA
15998	US3822236	0	19	0	NA	NA	NA	0	0	0	0	NA	NA	2021-02-15	0	0	0	-2.96948304585937	26	0	0	0	0	4	NA	0	17	Unboosted	1	0
9727	US3642262	12	125	0	NA	NA	NA	0	NA	NA	NA	6	NA	2021-02-13	0	0	0	-3.30184874611984	66	1	3	0	1	3	NA	1	3	0.0.3	186.3	NA
12099	US3802159	0	125	0	NA	NA	NA	0	NA	NA	NA	-29	NA	2020-10-06	1	0	0	-3.18644267558846	65	4	1	0	1	2	NA	1	9	1.0.1	313.875	NA
13124	US3872461	18	125	0	NA	NA	NA	0	NA	NA	NA	12	NA	2020-10-08	0	1	1	-3.47029483488646	51	2	3	0	1	3	NA	1	11	1.0.3	223.625	NA
12071	US3802121	0	125	0	NA	NA	NA	0	NA	NA	NA	-28	NA	2020-10-06	1	0	1	-3.14719437267601	24	4	1	0	1	2	NA	1	9	1.0.1	313.875	NA
817	US3082156	15	125	0	NA	NA	NA	0	NA	NA	NA	9	NA	2021-02-22	0	0	1	-3.0211901346267	74	5	2	0	1	3	NA	1	2	0.0.2	149.416666666667	NA
2874	US3202216	0	125	0	NA	NA	NA	0	NA	NA	NA	-23	NA	2020-09-14	1	0	1	-2.53010853280131	58	5	1	0	1	2	NA	1	9	1.0.1	313.875	NA
12597	US3832137	0	125	0	NA	NA	NA	0	NA	NA	NA	-23	NA	2020-09-09	1	0	0	-2.63501125319878	39	6	1	0	1	2	NA	1	9	1.0.1	313.875	NA
11990	US3802002	0	125	0	NA	NA	NA	0	NA	NA	NA	-30	NA	2021-02-04	0	1	1	-3.81662250795942	67	4	1	0	1	2	NA	1	1	0.0.1	217.555555555556	NA
5406	US3372030	20	125	0	NA	NA	NA	0	NA	NA	NA	14	NA	2021-02-20	0	1	1	-2.53251455243198	49	5	3	0	1	3	NA	1	3	0.0.3	186.3	NA
4404	US3292149	0	125	0	NA	NA	NA	0	NA	NA	NA	-9	NA	2021-02-09	0	0	1	-3.76922671506379	64	4	2	0	1	2	NA	1	2	0.0.2	149.416666666667	NA
10168	US3682095	0	125	0	NA	NA	NA	0	NA	NA	NA	-15	NA	2020-10-09	1	0	0	-4.12717351934005	60	1	1	0	1	2	NA	1	9	1.0.1	313.875	NA
2454	US3192348	0	125	0	NA	NA	NA	0	NA	NA	NA	-16	NA	2020-09-19	1	0	0	-3.21959595369029	36	6	2	0	1	2	NA	1	10	1.0.2	186.3	NA
15772	US3672215	0	5	0	NA	NA	NA	0	0	0	0	NA	NA	2021-03-11	1	0	0	-2.8739736728557	73	0	0	0	0	4	NA	0	17	Unboosted	1	0
12282	US3822097	0	125	0	NA	NA	NA	0	NA	NA	NA	-27	NA	2021-02-16	0	0	0	-4.46284401120455	40	1	1	0	1	2	NA	1	1	0.0.1	217.555555555556	NA
8986	US3582103	0	125	0	NA	NA	NA	0	NA	NA	NA	-9	NA	2021-02-26	0	1	0	-3.55590506879904	31	6	2	0	1	2	NA	1	2	0.0.2	149.416666666667	NA
12417	US3822322	0	1	0	32	125	0	0	NA	NA	NA	26	NA	2021-02-17	0	1	1	-2.94059924846762	29	5	4	0	1	1	NA	0	4	0.0.4	39.2857142857143	NA
10700	US3722312	0	125	0	NA	NA	NA	0	NA	NA	NA	-16	NA	2021-02-05	0	0	0	-2.5599059936218	79	6	2	0	1	2	NA	1	2	0.0.2	149.416666666667	NA
4317	US3282088	0	125	0	NA	NA	NA	0	NA	NA	NA	-19	NA	2021-02-22	0	1	0	-3.42340544676407	61	4	2	0	1	2	NA	1	2	0.0.2	149.416666666667	NA
3050	US3222008	0	125	0	NA	NA	NA	0	NA	NA	NA	-16	NA	2021-02-19	0	0	1	-3.36342539713873	33	4	2	0	1	2	NA	1	2	0.0.2	149.416666666667	NA
10238	US3682210	25	125	0	NA	NA	NA	0	NA	NA	NA	19	NA	2020-11-20	1	0	1	-3.44515650147967	84	5	3	0	1	3	NA	1	11	1.0.3	223.625	NA
1180	US3112206	0	125	0	NA	NA	NA	0	NA	NA	NA	-34	NA	2020-09-09	1	0	0	-3.79894019295294	69	4	1	0	1	2	NA	1	9	1.0.1	313.875	NA
8427	US3552193	0	125	0	NA	NA	NA	0	NA	NA	NA	-30	NA	2020-09-21	1	0	0	-3.33528466597499	52	4	1	0	1	2	NA	1	9	1.0.1	313.875	NA
8979	US3582095	5	125	0	NA	NA	NA	0	NA	NA	NA	-1	NA	2021-02-19	0	0	0	-2.73230526831219	59	3	3	0	1	3	NA	1	3	0.0.3	186.3	NA
8046	US3532197	0	125	0	NA	NA	NA	0	NA	NA	NA	-27	NA	2020-09-29	1	0	0	-3.17560919071904	27	4	1	0	1	2	NA	1	9	1.0.1	313.875	NA
14084	US3022186	0	61	0	NA	NA	NA	0	0	0	0	NA	NA	2021-04-19	0	1	0	-3.41802025269886	50	0	0	0	0	4	NA	0	17	Unboosted	1	0
1690	US3152160	13	125	0	NA	NA	NA	0	NA	NA	NA	7	NA	2020-09-15	1	1	0	-3.06298787515806	74	6	3	0	1	3	NA	1	11	1.0.3	223.625	NA
15184	US3372201	0	61	0	NA	NA	NA	0	0	0	0	NA	NA	2021-02-24	0	1	0	-2.9719564275095	61	0	0	0	0	4	NA	0	17	Unboosted	1	0
14997	US3312435	0	54	0	NA	NA	NA	0	0	0	0	NA	NA	2020-09-29	1	0	1	-2.98258133087285	34	0	0	0	0	4	NA	0	17	Unboosted	1	0
8899	US3572346	4	125	0	NA	NA	NA	0	NA	NA	NA	-2	NA	2020-10-23	1	0	1	-2.62687592756115	65	2	2	0	1	3	NA	1	10	1.0.2	186.3	NA
3005	US3212263	0	41	1	NA	NA	NA	1	NA	NA	NA	-20	41	2021-02-22	0	0	0	-3.05804861189789	78	6	1	0	1	2	NA	1	5	0.1.1	28.7777777777778	NA
14203	US3102322	0	6	0	NA	NA	NA	0	0	0	0	NA	NA	2020-10-02	1	1	0	-2.75971815394987	44	0	0	0	0	4	NA	0	17	Unboosted	1	0
2068	US3182046	8	125	0	NA	NA	NA	0	NA	NA	NA	2	NA	2020-08-24	1	0	0	-3.15145986496821	31	6	3	0	1	3	NA	1	11	1.0.3	223.625	NA
2821	US3202105	0	125	0	NA	NA	NA	0	NA	NA	NA	-13	NA	2021-04-08	1	1	0	-3.09175363388039	63	6	1	0	1	2	NA	1	1	0.0.1	217.555555555556	NA
12070	US3802118	0	125	0	NA	NA	NA	0	NA	NA	NA	-16	NA	2020-09-28	1	0	0	-2.80187269316409	81	6	2	0	1	2	NA	1	10	1.0.2	186.3	NA
636	US3062066	0	125	0	NA	NA	NA	0	NA	NA	NA	-19	NA	2020-09-01	0	0	0	-3.68413889099787	60	4	1	0	1	2	NA	1	9	1.0.1	313.875	NA
4692	US3302244	0	5	0	40	125	0	0	NA	NA	NA	34	NA	2020-09-15	1	0	0	-3.3583638329137	64	6	4	0	1	1	NA	0	12	1.0.4	34	NA
8596	US3552491	0	125	0	NA	NA	NA	0	NA	NA	NA	-20	NA	2020-10-21	1	0	0	-2.84560491780409	62	3	1	0	1	2	NA	1	9	1.0.1	313.875	NA
7481	US3502193	0	125	0	NA	NA	NA	0	NA	NA	NA	-8	NA	2020-11-03	1	1	0	-2.74913580276909	40	3	2	0	1	2	NA	1	10	1.0.2	186.3	NA
5050	US3322269	18	98	0	NA	NA	NA	0	NA	NA	NA	12	NA	2021-02-25	0	0	0	-3.22451128067434	65	4	3	0	1	3	NA	1	3	0.0.3	186.3	NA
9614	US3642083	0	125	0	NA	NA	NA	0	NA	NA	NA	-22	NA	2021-02-11	1	1	0	-3.47036520786342	66	4	1	0	1	2	NA	1	1	0.0.1	217.555555555556	NA
6212	US3422127	0	125	0	NA	NA	NA	0	NA	NA	NA	-22	NA	2020-09-24	1	1	1	-2.48826136925637	32	2	1	0	1	2	NA	1	9	1.0.1	313.875	NA
10285	US3692075	0	125	0	NA	NA	NA	0	NA	NA	NA	-30	NA	2021-02-12	0	0	0	-3.2658190081185	68	6	1	0	1	2	NA	1	1	0.0.1	217.555555555556	NA
15232	US3392312	0	61	0	NA	NA	NA	0	0	0	0	NA	NA	2021-02-22	0	0	0	-4.14494947160582	67	0	0	0	0	4	NA	0	17	Unboosted	1	0
14797	US3252331	0	61	0	NA	NA	NA	0	0	0	0	NA	NA	2020-09-24	1	0	1	-2.51337592951121	54	0	0	0	0	4	NA	0	17	Unboosted	1	0
15827	US3712139	0	50	0	NA	NA	NA	0	0	0	0	NA	NA	2021-02-05	0	0	0	-2.29912875633489	70	0	0	0	0	4	NA	0	17	Unboosted	1	0
6819	US3462120	5	125	0	NA	NA	NA	0	NA	NA	NA	-1	NA	2020-09-10	0	0	0	-3.1912239935488	69	6	2	0	1	3	NA	1	10	1.0.2	186.3	NA
3552	US3242187	0	125	0	NA	NA	NA	0	NA	NA	NA	-15	NA	2020-09-25	1	0	0	-2.62585679016632	66	6	2	0	1	2	NA	1	10	1.0.2	186.3	NA
1316	US3112447	0	125	0	NA	NA	NA	0	NA	NA	NA	-33	NA	2021-02-08	1	0	1	-3.2241295199279	57	4	1	0	1	2	NA	1	1	0.0.1	217.555555555556	NA
3288	US3222517	0	125	0	NA	NA	NA	0	NA	NA	NA	-11	NA	2020-10-03	1	0	1	-2.96385794588779	66	5	2	0	1	2	NA	1	10	1.0.2	186.3	NA
13141	US3872512	0	9	0	NA	NA	NA	0	NA	NA	NA	-23	NA	2020-10-13	1	0	0	-2.80578421130794	75	3	1	0	1	2	NA	1	9	1.0.1	313.875	NA
5123	US3332099	15	50	1	NA	NA	NA	1	NA	NA	NA	9	50	2020-11-10	1	0	0	-3.49478907838737	78	6	3	0	1	3	NA	1	15	1.1.3	21.7142857142857	NA
5072	US3332011	0	9	0	49	125	0	0	NA	NA	NA	43	NA	2021-02-19	0	0	0	-3.28436880707035	59	4	4	0	1	1	NA	0	4	0.0.4	39.2857142857143	NA
7318	US3492202	13	125	0	NA	NA	NA	0	4.86118181419547	3.75495958772171	NA	7	NA	2021-02-22	0	1	0	-3.41660558877315	62	1	2	1	1	3	NA	1	2	0.0.2	149.416666666667	1.10622222647376
3907	US3252452	7	125	0	NA	NA	NA	0	NA	NA	NA	1	NA	2021-02-03	0	0	1	-3.29783478852884	40	2	3	0	1	3	NA	1	3	0.0.3	186.3	NA
5131	US3342020	0	125	0	NA	NA	NA	0	NA	NA	NA	-14	NA	2020-09-08	1	0	0	-2.70299211537232	58	6	1	0	1	2	NA	1	9	1.0.1	313.875	NA
9444	US3622219	0	125	0	NA	NA	NA	0	NA	NA	NA	-16	NA	2020-10-21	1	0	0	-3.16507719036543	43	3	2	0	1	2	NA	1	10	1.0.2	186.3	NA
126	US3012167	0	125	0	NA	NA	NA	0	NA	NA	NA	-29	NA	2020-09-15	1	0	0	-2.72258203765856	43	6	1	0	1	2	NA	1	9	1.0.1	313.875	NA
3648	US3242332	0	125	0	NA	NA	NA	0	NA	NA	NA	-13	NA	2021-02-16	0	0	0	-3.20232604108697	39	3	2	0	1	2	NA	1	2	0.0.2	149.416666666667	NA
10077	US3672337	7	125	0	NA	NA	NA	0	NA	NA	NA	1	NA	2021-02-15	0	1	0	-3.34588539956519	58	4	2	0	1	3	NA	1	2	0.0.2	149.416666666667	NA
2816	US3202099	0	125	0	NA	NA	NA	0	NA	NA	NA	-28	NA	2020-09-08	1	0	0	-3.55495846875313	74	6	1	0	1	2	NA	1	9	1.0.1	313.875	NA
3934	US3252524	0	125	0	NA	NA	NA	0	NA	NA	NA	-15	NA	2020-10-20	1	1	0	-2.77077752528538	73	3	2	0	1	2	NA	1	10	1.0.2	186.3	NA
3520	US3242135	0	125	0	NA	NA	NA	0	NA	NA	NA	-15	NA	2020-09-21	1	0	0	-2.88888064132419	54	3	2	0	1	2	NA	1	10	1.0.2	186.3	NA
4621	US3302121	0	125	0	NA	NA	NA	0	NA	NA	NA	-9	NA	2020-09-09	1	0	0	-3.79450180939941	55	4	2	0	1	2	NA	1	10	1.0.2	186.3	NA
3763	US3252157	33	125	0	NA	NA	NA	0	NA	NA	NA	27	NA	2021-02-18	1	0	1	-3.45008271874717	23	4	3	0	1	3	NA	1	3	0.0.3	186.3	NA
6071	US3412203	0	7	0	47	125	0	0	NA	NA	NA	41	NA	2020-09-08	1	1	1	-3.25245795006863	24	4	4	0	1	1	NA	0	12	1.0.4	34	NA
1705	US3152210	0	125	0	NA	NA	NA	0	NA	NA	NA	-36	NA	2021-01-27	0	1	1	-2.84278784286265	46	5	1	0	1	2	NA	1	1	0.0.1	217.555555555556	NA
955	US3092309	0	125	0	NA	NA	NA	0	NA	NA	NA	-36	NA	2020-10-12	1	1	1	-3.25645538270337	28	2	1	0	1	2	NA	1	9	1.0.1	313.875	NA
2122	US3182128	0	20	1	NA	NA	NA	1	NA	NA	NA	-15	20	2021-03-16	0	0	0	-3.62819850874462	64	3	2	0	1	2	NA	1	6	0.1.2	19.3333333333333	NA
8496	US3552308	0	125	0	NA	NA	NA	0	NA	NA	NA	-15	NA	2020-09-28	1	1	1	-2.39085206189056	47	5	1	0	1	2	NA	1	9	1.0.1	313.875	NA
8706	US3562150	5	125	0	NA	NA	NA	0	NA	NA	NA	-1	NA	2021-02-04	0	0	0	-2.87027134780332	35	6	3	0	1	3	NA	1	3	0.0.3	186.3	NA
12102	US3802166	0	35	1	NA	NA	NA	1	NA	NA	NA	-26	35	2021-02-15	0	0	0	-2.86806912180557	69	6	1	0	1	2	NA	1	5	0.1.1	28.7777777777778	NA
40	US3002170	0	58	0	NA	NA	NA	0	NA	NA	NA	-28	NA	2021-02-18	0	0	0	-2.98091036708686	41	6	1	0	1	2	NA	1	1	0.0.1	217.555555555556	NA
6135	US3412346	6	125	0	NA	NA	NA	0	NA	NA	NA	0	NA	2020-10-08	1	1	0	-3.31551710997656	36	4	2	0	1	3	NA	1	10	1.0.2	186.3	NA
12347	US3822209	0	125	0	NA	NA	NA	0	NA	NA	NA	-16	NA	2020-09-15	1	1	0	-3.53273478936471	29	6	1	0	1	2	NA	1	9	1.0.1	313.875	NA
3428	US3232154	0	7	0	43	125	0	0	NA	NA	NA	37	NA	2021-02-17	0	0	1	-1.88532695635859	48	5	4	0	1	1	NA	0	4	0.0.4	39.2857142857143	NA
5591	US3372385	13	125	0	NA	NA	NA	0	NA	NA	NA	7	NA	2021-02-18	0	0	0	-3.07902381248888	60	6	3	0	1	3	NA	1	3	0.0.3	186.3	NA
15983	US3812237	0	58	0	NA	NA	NA	0	0	0	0	NA	NA	2020-09-21	1	1	0	-2.837147447811	68	0	0	0	0	4	NA	0	17	Unboosted	1	0
2344	US3192133	21	125	0	NA	NA	NA	0	NA	NA	NA	15	NA	2020-09-10	1	1	0	-2.91171155429548	61	3	3	0	1	3	NA	1	11	1.0.3	223.625	NA
15479	US3462201	0	61	0	NA	NA	NA	0	0	0	0	NA	NA	2021-02-15	0	1	0	-2.68826428924759	57	0	0	0	0	4	NA	0	17	Unboosted	1	0
5387	US3362306	0	26	1	NA	NA	NA	1	NA	NA	NA	-16	26	2021-02-17	1	0	1	-3.55162562595196	71	2	2	0	1	2	NA	1	6	0.1.2	19.3333333333333	NA
5199	US3342241	14	47	1	NA	NA	NA	1	NA	NA	NA	8	47	2020-10-15	1	0	0	-3.76424235073599	51	3	3	0	1	3	NA	1	15	1.1.3	21.7142857142857	NA
12750	US3852102	0	125	0	NA	NA	NA	0	NA	NA	NA	-29	NA	2021-02-26	0	0	0	-2.70044653264804	43	6	1	0	1	2	NA	1	1	0.0.1	217.555555555556	NA
4224	US3272254	0	125	0	NA	NA	NA	0	NA	NA	NA	-36	NA	2021-01-27	0	1	0	-2.9371676796446	26	6	1	0	1	2	NA	1	1	0.0.1	217.555555555556	NA
15547	US3512202	0	13	0	NA	NA	NA	0	0	0	0	NA	NA	2020-10-02	1	0	0	-2.89085361232975	31	0	0	0	0	4	NA	0	17	Unboosted	1	0
2220	US3182287	0	125	0	NA	NA	NA	0	NA	NA	NA	-13	NA	2020-09-09	0	1	0	-3.00185711487395	39	6	2	0	1	2	NA	1	10	1.0.2	186.3	NA
14757	US3252073	0	40	1	NA	NA	NA	1	0	0	0	NA	NA	2021-02-04	0	0	0	-2.57983195682111	54	0	0	0	0	4	NA	0	17	Unboosted	1	0
8015	US3532149	0	125	0	NA	NA	NA	0	NA	NA	NA	-14	NA	2020-09-23	1	0	1	-3.20994794398745	80	4	1	0	1	2	NA	1	9	1.0.1	313.875	NA
5781	US3382221	5	125	0	NA	NA	NA	0	NA	NA	NA	-1	NA	2021-02-23	0	0	0	-2.68545748158118	51	6	3	0	1	3	NA	1	3	0.0.3	186.3	NA
5532	US3372292	0	125	0	NA	NA	NA	0	NA	NA	NA	-33	NA	2021-02-20	0	0	0	-3.33634820007838	74	4	1	0	1	2	NA	1	1	0.0.1	217.555555555556	NA
4813	US3302439	0	125	0	NA	NA	NA	0	NA	NA	NA	-8	NA	2021-02-09	0	0	0	-2.95323770525693	79	6	2	0	1	2	NA	1	2	0.0.2	149.416666666667	NA
12400	US3822295	0	125	0	NA	NA	NA	0	NA	NA	NA	-16	NA	2021-02-04	0	0	0	-3.28444208355424	25	4	2	0	1	2	NA	1	2	0.0.2	149.416666666667	NA
23	US3002109	0	56	0	NA	NA	NA	0	NA	NA	NA	-33	NA	2021-03-22	0	0	0	-3.2010590375257	46	6	1	0	1	2	NA	1	1	0.0.1	217.555555555556	NA
799	US3062296	0	125	0	NA	NA	NA	0	NA	NA	NA	-15	NA	2021-03-01	0	0	0	-3.00550276289336	53	6	2	0	1	2	NA	1	2	0.0.2	149.416666666667	NA
4009	US3252690	26	125	0	NA	NA	NA	0	NA	NA	NA	20	NA	2021-02-19	0	1	0	-3.41106427171298	40	1	3	0	1	3	NA	1	3	0.0.3	186.3	NA
9918	US3662171	0	125	0	NA	NA	NA	0	NA	NA	NA	-8	NA	2021-02-02	0	0	0	-2.82779377590528	25	6	2	0	1	2	NA	1	2	0.0.2	149.416666666667	NA
15412	US3432355	0	61	0	NA	NA	NA	0	0	0	0	NA	NA	2020-09-26	1	0	1	-2.91086218478823	55	0	0	0	0	4	NA	0	17	Unboosted	1	0
3514	US3242125	0	125	0	NA	NA	NA	0	NA	NA	NA	-8	NA	2020-09-18	1	0	0	-2.68881823955246	33	6	2	0	1	2	NA	1	10	1.0.2	186.3	NA
14414	US3172242	0	61	0	NA	NA	NA	0	0	0	0	NA	NA	2020-09-17	1	0	0	-2.91660637333706	71	0	0	0	0	4	NA	0	17	Unboosted	1	0
10057	US3672288	0	7	0	43	125	0	0	NA	NA	NA	37	NA	2021-03-05	0	0	0	-3.0984492364424	37	6	4	0	1	1	NA	0	4	0.0.4	39.2857142857143	NA
9810	US3662013	0	125	0	NA	NA	NA	0	NA	NA	NA	-29	NA	2020-10-14	1	0	0	-3.35542144475608	64	4	1	0	1	2	NA	1	9	1.0.1	313.875	NA
9457	US3622247	0	125	0	NA	NA	NA	0	NA	NA	NA	-8	NA	2021-04-15	0	0	0	-3.00936907350927	65	3	2	0	1	2	NA	1	2	0.0.2	149.416666666667	NA
3715	US3252051	5	125	0	NA	NA	NA	0	NA	NA	NA	-1	NA	2020-09-03	1	0	0	-2.53000028965105	48	3	2	0	1	3	NA	1	10	1.0.2	186.3	NA
10973	US3742046	8	125	0	NA	NA	NA	0	NA	NA	NA	2	NA	2021-02-12	0	1	0	-4.1258432666098	77	3	3	0	1	3	NA	1	3	0.0.3	186.3	NA
8563	US3552416	0	125	0	NA	NA	NA	0	NA	NA	NA	-30	NA	2020-10-16	0	0	1	-2.93369053075856	35	5	1	0	1	2	NA	1	9	1.0.1	313.875	NA
11413	US3752359	0	125	0	NA	NA	NA	0	NA	NA	NA	-16	NA	2020-09-29	1	1	1	-3.1086138912699	48	5	1	0	1	2	NA	1	9	1.0.1	313.875	NA
1984	US3162292	13	125	0	NA	NA	NA	0	NA	NA	NA	7	NA	2021-02-08	0	0	0	-2.70800139859744	77	3	3	0	1	3	NA	1	3	0.0.3	186.3	NA
1428	US3132023	6	125	0	NA	NA	NA	0	NA	NA	NA	0	NA	2020-09-14	1	0	0	-3.56533777490467	57	4	2	0	1	3	NA	1	10	1.0.2	186.3	NA
2001	US3172049	8	107	0	NA	NA	NA	0	NA	NA	NA	2	NA	2020-09-08	1	0	1	-2.40391479932786	25	2	3	0	1	3	NA	1	11	1.0.3	223.625	NA
15976	US3812169	0	41	0	NA	NA	NA	0	0	0	0	NA	NA	2021-03-08	0	0	0	-4.07418280917811	58	0	0	0	0	4	NA	0	17	Unboosted	1	0
11489	US3762064	0	125	0	NA	NA	NA	0	NA	NA	NA	-16	NA	2020-09-23	1	1	0	-3.40622704578948	69	4	1	0	1	2	NA	1	9	1.0.1	313.875	NA
11300	US3752159	0	76	1	NA	NA	NA	1	NA	NA	NA	-21	76	2020-09-16	1	0	1	-2.63971639147806	58	5	1	0	1	2	NA	1	13	1.1.1	30.875	NA
3025	US3212349	0	62	0	NA	NA	NA	0	NA	NA	NA	-29	NA	2021-03-02	0	0	0	-3.0711706241445	40	6	1	0	1	2	NA	1	1	0.0.1	217.555555555556	NA
10825	US3732098	12	125	0	NA	NA	NA	0	NA	NA	NA	6	NA	2021-02-25	0	1	0	-3.48452077744907	64	4	3	0	1	3	NA	1	3	0.0.3	186.3	NA
5374	US3362267	0	125	0	NA	NA	NA	0	NA	NA	NA	-21	NA	2020-09-28	0	0	0	-2.6321114682823	63	6	1	0	1	2	NA	1	9	1.0.1	313.875	NA
15223	US3392232	0	61	0	NA	NA	NA	0	0	0	0	NA	NA	2021-04-06	0	0	0	-3.53036109688105	41	0	0	0	0	4	NA	0	17	Unboosted	1	0
11713	US3772122	7	125	0	NA	NA	NA	0	NA	NA	NA	1	NA	2021-02-19	0	0	0	-3.48950428537529	67	4	3	0	1	3	NA	1	3	0.0.3	186.3	NA
871	US3092125	0	125	0	NA	NA	NA	0	NA	NA	NA	-13	NA	2021-02-24	0	0	0	-3.15712447146699	37	6	2	0	1	2	NA	1	2	0.0.2	149.416666666667	NA
3373	US3232042	40	125	0	NA	NA	NA	0	NA	NA	NA	34	NA	2020-09-10	1	0	1	-2.75165925106236	63	4	3	0	1	3	NA	1	11	1.0.3	223.625	NA
6762	US3462019	0	125	0	NA	NA	NA	0	NA	NA	NA	-30	NA	2020-09-01	1	0	0	-3.52375380528735	39	4	1	0	1	2	NA	1	9	1.0.1	313.875	NA
3988	US3252644	8	44	1	NA	NA	NA	1	NA	NA	NA	2	44	2020-11-05	1	0	1	-3.57341815673965	67	1	3	0	1	3	NA	1	15	1.1.3	21.7142857142857	NA
4666	US3302206	0	125	0	NA	NA	NA	0	NA	NA	NA	-8	NA	2020-09-11	1	0	1	-4.21998710563484	72	2	2	0	1	2	NA	1	10	1.0.2	186.3	NA
6729	US3452353	0	36	1	NA	NA	NA	1	NA	NA	NA	-21	36	2021-02-09	0	1	0	-3.71335560945428	66	3	1	0	1	2	NA	1	5	0.1.1	28.7777777777778	NA
10962	US3742029	0	125	0	NA	NA	NA	0	NA	NA	NA	-16	NA	2020-09-18	1	0	0	-3.06408245866301	55	6	2	0	1	2	NA	1	10	1.0.2	186.3	NA
887	US3092153	0	35	1	NA	NA	NA	1	NA	NA	NA	-15	35	2021-03-01	0	1	0	-3.12250267585522	36	6	2	0	1	2	NA	1	6	0.1.2	19.3333333333333	NA
10770	US3722437	0	125	0	NA	NA	NA	0	NA	NA	NA	-9	NA	2021-02-25	0	0	0	-2.84755429132283	73	3	2	0	1	2	NA	1	2	0.0.2	149.416666666667	NA
14930	US3292393	0	21	0	NA	NA	NA	0	0	0	0	NA	NA	2020-10-12	0	1	0	-3.23525004544511	47	0	0	0	0	4	NA	0	17	Unboosted	1	0
15249	US3402088	0	26	0	NA	NA	NA	0	0	0	0	NA	NA	2021-03-02	0	0	0	-2.97737736175276	73	0	0	0	0	4	NA	0	17	Unboosted	1	0
11946	US3792010	5	125	0	NA	NA	NA	0	NA	NA	NA	-1	NA	2021-02-09	0	1	1	-3.74450072110616	61	2	2	0	1	3	NA	1	2	0.0.2	149.416666666667	NA
7784	US3522470	0	125	0	NA	NA	NA	0	NA	NA	NA	-14	NA	2020-10-01	1	0	0	-2.65953310971923	21	6	1	0	1	2	NA	1	9	1.0.1	313.875	NA
1944	US3162228	0	125	0	NA	NA	NA	0	NA	NA	NA	-13	NA	2021-02-12	1	0	0	-3.04710137421317	50	6	1	0	1	2	NA	1	1	0.0.1	217.555555555556	NA
4662	US3302201	0	125	0	NA	NA	NA	0	NA	NA	NA	-9	NA	2021-02-24	0	0	0	-3.38877649775865	73	6	2	0	1	2	NA	1	2	0.0.2	149.416666666667	NA
15597	US3522618	0	1	1	NA	NA	NA	1	0	0	0	NA	NA	2021-02-08	1	0	1	-2.22093135814096	54	0	0	0	0	4	NA	0	17	Unboosted	1	0
8063	US3532227	0	125	0	NA	NA	NA	0	NA	NA	NA	-9	NA	2021-02-09	0	0	0	-3.36083689991771	53	4	2	0	1	2	NA	1	2	0.0.2	149.416666666667	NA
10276	US3692064	18	125	0	NA	NA	NA	0	NA	NA	NA	12	NA	2020-10-10	1	1	0	-2.67264937809092	29	6	3	0	1	3	NA	1	11	1.0.3	223.625	NA
9751	US3642308	11	35	1	NA	NA	NA	1	NA	NA	NA	5	35	2020-11-09	1	0	0	-2.62689536758635	28	3	3	0	1	3	NA	1	15	1.1.3	21.7142857142857	NA
1325	US3112465	0	125	0	NA	NA	NA	0	NA	NA	NA	-26	NA	2020-10-08	1	0	0	-2.80724644283937	38	3	1	0	1	2	NA	1	9	1.0.1	313.875	NA
2889	US3202248	15	125	0	NA	NA	NA	0	NA	NA	NA	9	NA	2020-09-15	1	0	0	-3.05879967920363	36	6	2	0	1	3	NA	1	10	1.0.2	186.3	NA
10742	US3722384	7	125	0	NA	NA	NA	0	NA	NA	NA	1	NA	2020-09-22	1	1	0	-3.36239718411252	71	4	3	0	1	3	NA	1	11	1.0.3	223.625	NA
12359	US3822229	0	125	0	NA	NA	NA	0	NA	NA	NA	-14	NA	2021-02-10	0	0	0	-3.38627249944759	56	4	2	0	1	2	NA	1	2	0.0.2	149.416666666667	NA
12546	US3832064	0	125	0	NA	NA	NA	0	NA	NA	NA	-14	NA	2020-08-31	1	1	1	-3.55103975269878	54	4	2	0	1	2	NA	1	10	1.0.2	186.3	NA
2384	US3192199	4	125	0	NA	NA	NA	0	NA	NA	NA	-2	NA	2021-01-25	0	0	0	-4.16701379673914	47	4	2	0	1	3	NA	1	2	0.0.2	149.416666666667	NA
15979	US3812204	0	61	0	NA	NA	NA	0	0	0	0	NA	NA	2021-02-17	0	0	0	-3.39222569933767	46	0	0	0	0	4	NA	0	17	Unboosted	1	0
6881	US3462254	0	125	0	NA	NA	NA	0	NA	NA	NA	-14	NA	2020-09-17	1	1	0	-2.83463465259109	78	6	2	0	1	2	NA	1	10	1.0.2	186.3	NA
8957	US3582064	0	125	0	NA	NA	NA	0	NA	NA	NA	-9	NA	2021-02-19	0	0	1	-3.28304931526448	72	2	2	0	1	2	NA	1	2	0.0.2	149.416666666667	NA
11437	US3752396	5	125	0	NA	NA	NA	0	NA	NA	NA	-1	NA	2021-02-25	0	0	1	-2.71345880408148	73	5	2	0	1	3	NA	1	2	0.0.2	149.416666666667	NA
2199	US3182256	19	125	0	NA	NA	NA	0	NA	NA	NA	13	NA	2020-09-09	1	0	1	-2.76323681227923	78	5	3	0	1	3	NA	1	11	1.0.3	223.625	NA
7151	US3482230	0	125	0	NA	NA	NA	0	NA	NA	NA	-19	NA	2020-10-02	1	0	0	-3.41141891270341	47	4	1	0	1	2	NA	1	9	1.0.1	313.875	NA
11573	US3762189	33	125	0	NA	NA	NA	0	NA	NA	NA	27	NA	2021-02-01	0	0	1	-2.81301549192794	32	5	3	0	1	3	NA	1	3	0.0.3	186.3	NA
8287	US3542309	0	125	0	NA	NA	NA	0	NA	NA	NA	-13	NA	2020-10-28	1	0	0	-3.8493545425917	51	3	2	0	1	2	NA	1	10	1.0.2	186.3	NA
2394	US3192220	0	6	0	49	125	0	0	NA	NA	NA	43	NA	2021-02-25	0	0	1	-2.68808075235338	30	5	4	0	1	1	NA	0	4	0.0.4	39.2857142857143	NA
6747	US3452408	0	125	0	NA	NA	NA	0	NA	NA	NA	-21	NA	2021-02-16	0	0	0	-4.03687830554315	73	3	1	0	1	2	NA	1	1	0.0.1	217.555555555556	NA
8163	US3542091	6	125	0	NA	NA	NA	0	NA	NA	NA	0	NA	2020-09-25	1	0	0	-3.77777328479778	37	3	2	0	1	3	NA	1	10	1.0.2	186.3	NA
12394	US3822283	21	125	0	NA	NA	NA	0	4.7728129445088	3.59703666497765	NA	15	NA	2021-02-04	0	0	0	-2.92011174255745	57	6	3	1	1	3	NA	1	3	0.0.3	186.3	1.17577627953115
15557	US3512255	0	14	0	NA	NA	NA	0	0	0	0	NA	NA	2021-02-25	0	0	0	-2.75513898781487	43	0	0	0	0	4	NA	0	17	Unboosted	1	0
6979	US3472058	0	125	0	NA	NA	NA	0	NA	NA	NA	-27	NA	2020-10-13	1	0	0	-3.18864942216774	47	3	1	0	1	2	NA	1	9	1.0.1	313.875	NA
4567	US3302015	0	125	0	NA	NA	NA	0	NA	NA	NA	-20	NA	2020-09-01	1	0	0	-3.0727254344821	67	6	1	0	1	2	NA	1	9	1.0.1	313.875	NA
6393	US3432231	19	125	0	NA	NA	NA	0	NA	NA	NA	13	NA	2021-03-11	0	0	1	-3.66338881178623	59	2	3	0	1	3	NA	1	3	0.0.3	186.3	NA
892	US3092161	0	125	0	NA	NA	NA	0	NA	NA	NA	-15	NA	2020-09-16	1	1	0	-3.0975018288732	63	6	2	0	1	2	NA	1	10	1.0.2	186.3	NA
3795	US3252221	27	42	1	NA	NA	NA	1	NA	NA	NA	21	42	2021-01-29	0	0	0	-2.89871623773712	74	6	3	0	1	3	NA	1	7	0.1.3	17.9	NA
2358	US3192157	0	125	0	NA	NA	NA	0	NA	NA	NA	-35	NA	2021-02-23	0	0	0	-3.72496292951144	57	4	1	0	1	2	NA	1	1	0.0.1	217.555555555556	NA
14667	US3222284	0	61	0	NA	NA	NA	0	0	0	0	NA	NA	2021-03-03	0	1	1	-2.97563863105449	51	0	0	0	0	4	NA	0	17	Unboosted	1	0
548	US3052306	0	125	0	NA	NA	NA	0	NA	NA	NA	-20	NA	2021-03-17	0	0	1	-2.30847662142614	69	5	1	0	1	2	NA	1	1	0.0.1	217.555555555556	NA
106	US3012094	0	125	0	NA	NA	NA	0	NA	NA	NA	-23	NA	2020-09-08	1	0	0	-2.98181672246927	57	6	1	0	1	2	NA	1	9	1.0.1	313.875	NA
8148	US3542070	0	22	1	NA	NA	NA	1	NA	NA	NA	-27	22	2021-02-03	0	1	0	-3.33671854527792	59	6	1	0	1	2	NA	1	5	0.1.1	28.7777777777778	NA
12777	US3852155	0	125	0	NA	NA	NA	0	NA	NA	NA	-21	NA	2021-03-03	1	0	0	-3.27587062559754	43	4	1	0	1	2	NA	1	1	0.0.1	217.555555555556	NA
14573	US3192717	0	61	0	NA	NA	NA	0	0	0	0	NA	NA	2021-03-01	0	1	0	-2.50087274542558	31	0	0	0	0	4	NA	0	17	Unboosted	1	0
5930	US3402323	0	125	0	NA	NA	NA	0	NA	NA	NA	-23	NA	2020-09-14	0	0	1	-2.09704936555247	33	5	1	0	1	2	NA	1	9	1.0.1	313.875	NA
2496	US3192427	0	125	0	NA	NA	NA	0	NA	NA	NA	-37	NA	2021-03-03	1	0	0	-3.32731917190048	39	4	1	0	1	2	NA	1	1	0.0.1	217.555555555556	NA
1062	US3102400	7	90	0	NA	NA	NA	0	NA	NA	NA	1	NA	2020-11-02	1	0	0	-3.04242458031706	65	3	3	0	1	3	NA	1	11	1.0.3	223.625	NA
11964	US3792057	0	125	0	NA	NA	NA	0	NA	NA	NA	-28	NA	2020-10-14	1	1	0	-3.13627655979938	77	6	1	0	1	2	NA	1	9	1.0.1	313.875	NA
11784	US3772253	0	125	0	NA	NA	NA	0	NA	NA	NA	-26	NA	2021-02-24	0	0	0	-3.28391075722085	63	4	1	0	1	2	NA	1	1	0.0.1	217.555555555556	NA
5725	US3382138	18	125	0	NA	NA	NA	0	NA	NA	NA	12	NA	2021-02-10	0	0	0	-2.88231042400511	46	6	3	0	1	3	NA	1	3	0.0.3	186.3	NA
9228	US3602086	0	125	0	NA	NA	NA	0	NA	NA	NA	-8	NA	2021-03-12	0	1	0	-3.26856654068159	50	6	2	0	1	2	NA	1	2	0.0.2	149.416666666667	NA
8579	US3552457	0	125	0	NA	NA	NA	0	NA	NA	NA	-22	NA	2020-10-22	1	0	1	-3.54534456547382	39	4	1	0	1	2	NA	1	9	1.0.1	313.875	NA
2938	US3202369	0	125	0	NA	NA	NA	0	NA	NA	NA	-13	NA	2021-02-02	0	1	0	-3.35596099529654	57	4	2	0	1	2	NA	1	2	0.0.2	149.416666666667	NA
14537	US3192302	0	61	0	NA	NA	NA	0	0	0	0	NA	NA	2020-09-20	1	1	0	-3.1461004434228	49	0	0	0	0	4	NA	0	17	Unboosted	1	0
7742	US3522398	22	125	0	NA	NA	NA	0	NA	NA	NA	16	NA	2020-09-29	1	0	0	-2.94551937396984	53	3	3	0	1	3	NA	1	11	1.0.3	223.625	NA
3304	US3222553	0	15	0	49	125	0	0	NA	NA	NA	43	NA	2021-04-15	0	0	1	-2.64694522303985	50	2	4	0	1	1	NA	0	4	0.0.4	39.2857142857143	NA
12334	US3822187	0	125	0	NA	NA	NA	0	NA	NA	NA	-16	NA	2021-02-01	0	0	1	-3.16874799207159	54	5	1	0	1	2	NA	1	1	0.0.1	217.555555555556	NA
1710	US3152228	0	86	0	NA	NA	NA	0	NA	NA	NA	-26	NA	2021-02-12	0	0	0	-2.95928894475234	54	6	1	0	1	2	NA	1	1	0.0.1	217.555555555556	NA
3793	US3252218	41	54	1	NA	NA	NA	1	NA	NA	NA	35	54	2020-09-14	1	0	1	-2.62872772393529	42	2	3	0	1	3	NA	1	15	1.1.3	21.7142857142857	NA
7535	US3522017	12	125	0	NA	NA	NA	0	NA	NA	NA	6	NA	2020-09-02	1	0	1	-2.0983349953745	47	2	3	0	1	3	NA	1	11	1.0.3	223.625	NA
896	US3092171	0	125	0	NA	NA	NA	0	NA	NA	NA	-16	NA	2021-02-26	1	0	0	-3.04420815416705	41	6	1	0	1	2	NA	1	1	0.0.1	217.555555555556	NA
5956	US3402410	0	125	0	NA	NA	NA	0	NA	NA	NA	-21	NA	2021-02-24	0	0	0	-3.34419954575878	70	4	1	0	1	2	NA	1	1	0.0.1	217.555555555556	NA
15362	US3412342	0	57	0	NA	NA	NA	0	0	0	0	NA	NA	2021-02-08	0	1	0	-3.94529962642398	61	0	0	0	0	4	NA	0	17	Unboosted	1	0
9258	US3602129	0	125	0	NA	NA	NA	0	NA	NA	NA	-9	NA	2020-11-02	1	0	0	-4.00163312564768	38	3	2	0	1	2	NA	1	10	1.0.2	186.3	NA
5466	US3372149	0	125	0	NA	NA	NA	0	NA	NA	NA	-29	NA	2021-02-16	0	0	1	-3.1841629213283	71	4	1	0	1	2	NA	1	1	0.0.1	217.555555555556	NA
8923	US3582003	0	125	0	NA	NA	NA	0	NA	NA	NA	-14	NA	2020-09-16	1	0	0	-3.60845609655279	66	4	1	0	1	2	NA	1	9	1.0.1	313.875	NA
5249	US3352082	0	92	0	NA	NA	NA	0	NA	NA	NA	-34	NA	2021-02-03	0	0	0	-3.53508064751826	54	1	1	0	1	2	NA	1	1	0.0.1	217.555555555556	NA
9665	US3642151	5	125	0	NA	NA	NA	0	NA	NA	NA	-1	NA	2021-02-16	0	0	0	-3.55558026604847	62	4	2	0	1	3	NA	1	2	0.0.2	149.416666666667	NA
1104	US3112065	0	125	0	NA	NA	NA	0	NA	NA	NA	-22	NA	2020-08-31	1	1	1	-3.63924893849964	43	4	1	0	1	2	NA	1	9	1.0.1	313.875	NA
10261	US3692034	4	125	0	NA	NA	NA	0	NA	NA	NA	-2	NA	2021-02-26	0	0	0	-2.34615578410848	64	6	2	0	1	3	NA	1	2	0.0.2	149.416666666667	NA
7145	US3482220	5	125	0	NA	NA	NA	0	NA	NA	NA	-1	NA	2020-09-29	0	0	0	-2.90540467385051	54	3	3	0	1	3	NA	1	11	1.0.3	223.625	NA
6334	US3432062	0	125	0	NA	NA	NA	0	NA	NA	NA	-20	NA	2020-09-03	1	1	0	-2.89433895073251	61	3	1	0	1	2	NA	1	9	1.0.1	313.875	NA
14165	US3082208	0	5	0	NA	NA	NA	0	0	0	0	NA	NA	2021-02-16	0	0	1	-2.90219625248284	66	0	0	0	0	4	NA	0	17	Unboosted	1	0
12128	US3802207	0	125	0	NA	NA	NA	0	NA	NA	NA	-9	NA	2020-10-13	1	0	0	-2.69340632665159	35	6	2	0	1	2	NA	1	10	1.0.2	186.3	NA
2365	US3192167	5	125	0	NA	NA	NA	0	NA	NA	NA	-1	NA	2021-02-26	0	0	1	-3.18790265090703	56	4	2	0	1	3	NA	1	2	0.0.2	149.416666666667	NA
7404	US3502032	0	125	0	NA	NA	NA	0	NA	NA	NA	-16	NA	2020-09-23	1	0	0	-3.18098289624819	44	4	2	0	1	2	NA	1	10	1.0.2	186.3	NA
12758	US3852123	12	125	0	NA	NA	NA	0	NA	NA	NA	6	NA	2020-10-05	1	0	0	-3.58659986978671	71	4	3	0	1	3	NA	1	11	1.0.3	223.625	NA
10396	US3702053	8	125	0	NA	NA	NA	0	NA	NA	NA	2	NA	2021-02-10	0	0	1	-3.83676964177389	21	2	2	0	1	3	NA	1	2	0.0.2	149.416666666667	NA
11257	US3752096	5	125	0	NA	NA	NA	0	NA	NA	NA	-1	NA	2021-03-02	0	0	0	-3.44201228482175	60	4	2	0	1	3	NA	1	2	0.0.2	149.416666666667	NA
14245	US3112274	0	56	0	NA	NA	NA	0	0	0	0	NA	NA	2021-03-29	0	1	0	-2.66427177417576	30	0	0	0	0	4	NA	0	17	Unboosted	1	0
9864	US3662094	0	125	0	NA	NA	NA	0	NA	NA	NA	-27	NA	2021-03-03	0	0	0	-3.88795123510432	50	4	1	0	1	2	NA	1	1	0.0.1	217.555555555556	NA
7775	US3522456	22	125	0	NA	NA	NA	0	NA	NA	NA	16	NA	2021-02-19	0	1	0	-4.16014750212096	56	3	3	0	1	3	NA	1	3	0.0.3	186.3	NA
343	US3042109	0	65	0	NA	NA	NA	0	NA	NA	NA	-29	NA	2021-02-09	0	0	0	-3.64284953609257	55	4	1	0	1	2	NA	1	1	0.0.1	217.555555555556	NA
7099	US3482139	0	125	0	NA	NA	NA	0	NA	NA	NA	-8	NA	2021-02-08	0	0	0	-3.77347402366035	63	4	2	0	1	2	NA	1	2	0.0.2	149.416666666667	NA
11958	US3792041	0	125	0	NA	NA	NA	0	NA	NA	NA	-22	NA	2021-02-10	0	1	0	-3.23841588341916	53	4	1	0	1	2	NA	1	1	0.0.1	217.555555555556	NA
7840	US3522570	19	125	0	NA	NA	NA	0	NA	NA	NA	13	NA	2020-10-02	1	0	0	-3.04176747629523	45	6	3	0	1	3	NA	1	11	1.0.3	223.625	NA
5319	US3352545	0	64	0	NA	NA	NA	0	NA	NA	NA	-20	NA	2021-02-09	0	0	0	-3.76527459486529	45	3	1	0	1	2	NA	1	1	0.0.1	217.555555555556	NA
14690	US3222484	0	61	0	NA	NA	NA	0	0	0	0	NA	NA	2021-04-08	0	0	0	-2.68248947830433	53	0	0	0	0	4	NA	0	17	Unboosted	1	0
6510	US3432515	0	125	0	NA	NA	NA	0	NA	NA	NA	-22	NA	2021-02-10	0	1	1	-3.19610977896993	38	5	1	0	1	2	NA	1	1	0.0.1	217.555555555556	NA
7115	US3482161	40	125	0	NA	NA	NA	0	NA	NA	NA	34	NA	2021-02-09	0	0	1	-3.45211629712991	50	4	3	0	1	3	NA	1	3	0.0.3	186.3	NA
1775	US3152460	0	125	0	NA	NA	NA	0	NA	NA	NA	-16	NA	2020-11-05	0	0	0	-3.18582544973586	40	3	2	0	1	2	NA	1	10	1.0.2	186.3	NA
3643	US3242325	0	28	1	NA	NA	NA	1	NA	NA	NA	-8	28	2020-10-14	1	1	0	-3.5022271314433	64	3	2	0	1	2	NA	1	14	1.1.2	15.0909090909091	NA
5107	US3332069	19	125	0	NA	NA	NA	0	NA	NA	NA	13	NA	2020-09-23	1	1	0	-2.86072849602631	50	6	3	0	1	3	NA	1	11	1.0.3	223.625	NA
9977	US3672098	0	125	0	NA	NA	NA	0	NA	NA	NA	-12	NA	2020-09-10	1	1	0	-3.10764895265439	47	4	2	0	1	2	NA	1	10	1.0.2	186.3	NA
12277	US3822085	15	125	0	NA	NA	NA	0	NA	NA	NA	9	NA	2021-01-29	0	1	1	-2.59431614803101	77	5	3	0	1	3	NA	1	3	0.0.3	186.3	NA
5067	US3322427	11	125	0	NA	NA	NA	0	NA	NA	NA	5	NA	2021-03-01	0	0	0	-4.11861484834182	66	3	2	0	1	3	NA	1	2	0.0.2	149.416666666667	NA
522	US3052245	0	125	0	NA	NA	NA	0	NA	NA	NA	-7	NA	2021-04-05	0	0	0	-3.43371866343655	72	3	2	0	1	2	NA	1	2	0.0.2	149.416666666667	NA
11150	US3742382	0	125	0	NA	NA	NA	0	NA	NA	NA	-12	NA	2021-02-16	0	0	0	-3.0894369839204	18	3	2	0	1	2	NA	1	2	0.0.2	149.416666666667	NA
12639	US3832218	0	14	0	48	125	0	0	NA	NA	NA	42	NA	2021-02-18	0	0	1	-3.30453894803111	55	2	4	0	1	1	NA	0	4	0.0.4	39.2857142857143	NA
13145	US3892003	0	125	0	NA	NA	NA	0	NA	NA	NA	-27	NA	2021-02-15	0	0	1	-3.89046954305799	63	4	1	0	1	2	NA	1	1	0.0.1	217.555555555556	NA
5434	US3372083	6	125	0	NA	NA	NA	0	NA	NA	NA	0	NA	2021-02-22	0	1	0	-2.98060780161245	76	6	3	0	1	3	NA	1	3	0.0.3	186.3	NA
3975	US3252622	4	33	1	NA	NA	NA	1	NA	NA	NA	-2	33	2021-04-05	0	1	0	-2.85551646233213	58	3	3	0	1	3	NA	1	7	0.1.3	17.9	NA
9077	US3592062	0	125	0	NA	NA	NA	0	NA	NA	NA	-27	NA	2020-09-05	1	0	1	-2.71248781973501	57	5	1	0	1	2	NA	1	9	1.0.1	313.875	NA
12661	US3842010	0	125	0	NA	NA	NA	0	NA	NA	NA	-19	NA	2020-10-01	1	0	0	-3.53349816410484	45	4	1	0	1	2	NA	1	9	1.0.1	313.875	NA
8752	US3562222	22	125	0	NA	NA	NA	0	NA	NA	NA	16	NA	2020-11-13	1	0	0	-3.01425430025654	83	3	3	0	1	3	NA	1	11	1.0.3	223.625	NA
8927	US3582008	0	125	0	NA	NA	NA	0	NA	NA	NA	-16	NA	2021-02-08	0	1	0	-3.09693517175614	69	6	2	0	1	2	NA	1	2	0.0.2	149.416666666667	NA
10094	US3672387	0	12	0	46	125	0	0	NA	NA	NA	40	NA	2021-02-22	0	0	1	-2.32555945058105	65	5	4	0	1	1	NA	0	4	0.0.4	39.2857142857143	NA
13329	US3912217	20	125	0	NA	NA	NA	0	NA	NA	NA	14	NA	2021-03-05	0	0	1	-2.6824362392496	64	2	3	0	1	3	NA	1	3	0.0.3	186.3	NA
15477	US3462159	0	34	0	NA	NA	NA	0	0	0	0	NA	NA	2021-02-18	0	0	0	-2.44098395085812	70	0	0	0	0	4	NA	0	17	Unboosted	1	0
7255	US3492083	0	125	0	NA	NA	NA	0	NA	NA	NA	-16	NA	2021-02-19	1	0	1	-3.81495217904935	63	2	2	0	1	2	NA	1	2	0.0.2	149.416666666667	NA
3218	US3222355	0	125	0	NA	NA	NA	0	NA	NA	NA	-9	NA	2021-02-11	0	1	1	-3.29114399262373	52	1	2	0	1	2	NA	1	2	0.0.2	149.416666666667	NA
8183	US3542126	0	29	1	NA	NA	NA	1	NA	NA	NA	-29	29	2021-02-12	0	0	0	-3.98310501664226	70	1	1	0	1	2	NA	1	5	0.1.1	28.7777777777778	NA
3774	US3252176	6	125	0	NA	NA	NA	0	NA	NA	NA	0	NA	2021-02-01	0	0	1	-2.76077730778272	65	2	2	0	1	3	NA	1	2	0.0.2	149.416666666667	NA
12694	US3852005	6	125	0	NA	NA	NA	0	NA	NA	NA	0	NA	2021-02-19	1	1	1	-3.14282256964141	55	4	2	0	1	3	NA	1	2	0.0.2	149.416666666667	NA
3662	US3242358	0	125	0	NA	NA	NA	0	NA	NA	NA	-20	NA	2021-03-17	0	1	0	-3.74930511603847	67	6	1	0	1	2	NA	1	1	0.0.1	217.555555555556	NA
6774	US3462039	0	125	0	NA	NA	NA	0	NA	NA	NA	-20	NA	2021-02-09	0	1	1	-3.09916948849335	73	5	1	0	1	2	NA	1	1	0.0.1	217.555555555556	NA
7998	US3532121	0	125	0	NA	NA	NA	0	NA	NA	NA	-21	NA	2020-09-21	1	0	0	-3.38605559547256	62	1	1	0	1	2	NA	1	9	1.0.1	313.875	NA
3587	US3242239	14	125	0	NA	NA	NA	0	NA	NA	NA	8	NA	2020-09-28	1	1	0	-3.3640017459635	27	3	3	0	1	3	NA	1	11	1.0.3	223.625	NA
8653	US3562062	8	125	0	NA	NA	NA	0	NA	NA	NA	2	NA	2020-09-17	1	0	1	-3.24466609322465	66	1	3	0	1	3	NA	1	11	1.0.3	223.625	NA
14746	US3252002	0	16	1	NA	NA	NA	1	0	0	0	NA	NA	2021-02-02	0	1	0	-3.04828917671752	57	0	0	0	0	4	NA	0	17	Unboosted	1	0
3417	US3232133	32	125	0	NA	NA	NA	0	NA	NA	NA	26	NA	2020-09-28	1	0	0	-3.51264805950597	37	4	3	0	1	3	NA	1	11	1.0.3	223.625	NA
5916	US3402274	0	125	0	NA	NA	NA	0	NA	NA	NA	-15	NA	2021-02-02	0	0	0	-3.73982162668623	62	4	2	0	1	2	NA	1	2	0.0.2	149.416666666667	NA
14320	US3152303	0	61	0	NA	NA	NA	0	0	0	0	NA	NA	2020-09-21	1	0	0	-2.77164893760963	50	0	0	0	0	4	NA	0	17	Unboosted	1	0
11345	US3752248	0	125	0	NA	NA	NA	0	NA	NA	NA	-14	NA	2020-09-21	1	0	1	-3.57257996500657	52	4	1	0	1	2	NA	1	9	1.0.1	313.875	NA
9805	US3662007	0	125	0	NA	NA	NA	0	NA	NA	NA	-28	NA	2020-10-06	1	0	0	-3.53360319685841	59	4	1	0	1	2	NA	1	9	1.0.1	313.875	NA
8777	US3572046	0	125	0	NA	NA	NA	0	NA	NA	NA	-9	NA	2021-02-12	0	0	1	-3.29944780994867	44	2	2	0	1	2	NA	1	2	0.0.2	149.416666666667	NA
15488	US3462339	0	61	0	NA	NA	NA	0	0	0	0	NA	NA	2021-02-18	0	0	1	-3.16769255861409	32	0	0	0	0	4	NA	0	17	Unboosted	1	0
517	US3052240	0	125	0	NA	NA	NA	0	NA	NA	NA	-40	NA	2021-02-11	0	0	0	-3.70582926406434	43	4	1	0	1	2	NA	1	1	0.0.1	217.555555555556	NA
1730	US3152299	0	125	0	NA	NA	NA	0	NA	NA	NA	-13	NA	2021-01-25	1	1	0	-3.37354565007427	65	6	2	0	1	2	NA	1	2	0.0.2	149.416666666667	NA
11368	US3752289	0	125	0	NA	NA	NA	0	NA	NA	NA	-9	NA	2020-09-25	1	0	0	-3.69678835090488	58	4	2	0	1	2	NA	1	10	1.0.2	186.3	NA
2116	US3182120	15	70	1	NA	NA	NA	1	NA	NA	NA	9	70	2020-09-04	1	1	0	-2.79194716053643	30	6	3	0	1	3	NA	1	15	1.1.3	21.7142857142857	NA
11717	US3772126	15	125	0	NA	NA	NA	0	NA	NA	NA	9	NA	2020-09-17	1	0	0	-2.75369306657559	48	6	3	0	1	3	NA	1	11	1.0.3	223.625	NA
5689	US3382071	0	2	0	40	125	0	0	NA	NA	NA	34	NA	2021-02-23	0	0	0	-2.89304182063413	28	6	4	0	1	1	NA	0	4	0.0.4	39.2857142857143	NA
3392	US3232083	0	9	0	54	125	0	0	NA	NA	NA	48	NA	2020-09-17	1	0	0	-2.78692696761701	52	6	4	0	1	1	NA	0	12	1.0.4	34	NA
2787	US3202026	0	84	1	NA	NA	NA	1	NA	NA	NA	-9	84	2020-09-08	1	0	1	-3.4779814104675	56	4	1	0	1	2	NA	1	13	1.1.1	30.875	NA
7763	US3522425	27	125	0	NA	NA	NA	0	NA	NA	NA	21	NA	2021-02-04	0	1	1	-2.79766267696655	35	5	3	0	1	3	NA	1	3	0.0.3	186.3	NA
5048	US3322247	21	125	0	NA	NA	NA	0	NA	NA	NA	15	NA	2021-03-24	0	0	0	-3.00881046561768	34	6	3	0	1	3	NA	1	3	0.0.3	186.3	NA
5453	US3372130	0	125	0	NA	NA	NA	0	NA	NA	NA	-29	NA	2021-02-08	0	0	0	-3.60985364663219	28	4	1	0	1	2	NA	1	1	0.0.1	217.555555555556	NA
9337	US3622029	0	125	0	NA	NA	NA	0	NA	NA	NA	-28	NA	2020-09-11	1	0	0	-4.13229606251796	44	1	1	0	1	2	NA	1	9	1.0.1	313.875	NA
6111	US3412295	20	63	1	NA	NA	NA	1	NA	NA	NA	14	63	2021-02-17	0	0	0	-2.68750912359095	22	6	3	0	1	3	NA	1	7	0.1.3	17.9	NA
3497	US3242087	18	55	0	NA	NA	NA	0	NA	NA	NA	12	NA	2021-02-17	0	1	0	-4.12967503750653	73	3	3	0	1	3	NA	1	3	0.0.3	186.3	NA
2137	US3182153	0	125	0	NA	NA	NA	0	NA	NA	NA	-19	NA	2021-02-09	0	0	0	-3.18643132363087	43	4	1	0	1	2	NA	1	1	0.0.1	217.555555555556	NA
6073	US3412213	21	125	0	NA	NA	NA	0	NA	NA	NA	15	NA	2020-09-09	1	1	0	-3.44108836714365	42	3	3	0	1	3	NA	1	11	1.0.3	223.625	NA
8114	US3542023	0	125	0	NA	NA	NA	0	NA	NA	NA	-23	NA	2020-09-21	1	0	0	-2.963310083056	73	3	1	0	1	2	NA	1	9	1.0.1	313.875	NA
5484	US3372191	15	125	0	NA	NA	NA	0	NA	NA	NA	9	NA	2021-02-24	0	1	1	-3.52844247790225	69	4	3	0	1	3	NA	1	3	0.0.3	186.3	NA
10134	US3682052	0	125	0	NA	NA	NA	0	NA	NA	NA	-15	NA	2021-02-04	0	0	0	-3.50970248040983	31	3	1	0	1	2	NA	1	1	0.0.1	217.555555555556	NA
3377	US3232049	40	125	0	NA	NA	NA	0	NA	NA	NA	34	NA	2021-02-04	0	1	0	-3.73613159251114	20	4	4	0	1	3	NA	1	4	0.0.4	39.2857142857143	NA
8079	US3532248	0	125	0	NA	NA	NA	0	NA	NA	NA	-20	NA	2020-10-07	1	0	0	-3.54010105329955	35	4	1	0	1	2	NA	1	9	1.0.1	313.875	NA
4062	US3262095	0	47	0	NA	NA	NA	0	NA	NA	NA	-13	NA	2021-02-10	1	0	0	-3.28039598358507	45	6	2	0	1	2	NA	1	2	0.0.2	149.416666666667	NA
2991	US3212193	11	33	1	NA	NA	NA	1	NA	NA	NA	5	33	2021-02-09	0	1	0	-2.82273876185231	35	6	3	0	1	3	NA	1	7	0.1.3	17.9	NA
11234	US3752059	0	42	1	NA	NA	NA	1	NA	NA	NA	-14	42	2021-02-12	0	1	1	-3.33023696312052	53	4	2	0	1	2	NA	1	6	0.1.2	19.3333333333333	NA
3545	US3242175	11	125	0	NA	NA	NA	0	NA	NA	NA	5	NA	2020-09-18	1	0	0	-3.41122154001368	69	4	3	0	1	3	NA	1	11	1.0.3	223.625	NA
5004	US3322040	0	107	0	NA	NA	NA	0	NA	NA	NA	-22	NA	2021-03-05	0	1	0	-3.14769494706275	69	3	1	0	1	2	NA	1	1	0.0.1	217.555555555556	NA
4799	US3302419	20	125	0	NA	NA	NA	0	NA	NA	NA	14	NA	2020-09-25	0	0	1	-2.37470685112883	57	5	3	0	1	3	NA	1	11	1.0.3	223.625	NA
12456	US3822383	0	125	0	NA	NA	NA	0	NA	NA	NA	-9	NA	2020-10-08	1	0	0	-3.27238515206674	64	4	2	0	1	2	NA	1	10	1.0.2	186.3	NA
856	US3092071	0	125	0	NA	NA	NA	0	NA	NA	NA	-20	NA	2021-02-03	0	0	0	-3.16867734946938	70	4	1	0	1	2	NA	1	1	0.0.1	217.555555555556	NA
1233	US3112296	0	125	0	NA	NA	NA	0	NA	NA	NA	-26	NA	2020-09-16	1	0	0	-3.30968898263758	41	6	1	0	1	2	NA	1	9	1.0.1	313.875	NA
1668	US3152064	0	125	0	NA	NA	NA	0	NA	NA	NA	-27	NA	2020-09-03	1	0	1	-2.26805113137649	45	5	1	0	1	2	NA	1	9	1.0.1	313.875	NA
4848	US3312046	0	125	0	NA	NA	NA	0	NA	NA	NA	-20	NA	2020-09-09	1	0	0	-3.55250901104955	53	4	1	0	1	2	NA	1	9	1.0.1	313.875	NA
6722	US3452325	0	125	0	NA	NA	NA	0	NA	NA	NA	-23	NA	2020-09-04	1	0	1	-2.9256769295182	43	5	1	0	1	2	NA	1	9	1.0.1	313.875	NA
8139	US3542058	0	125	0	NA	NA	NA	0	NA	NA	NA	-23	NA	2020-09-22	1	1	0	-2.66245530718031	50	6	1	0	1	2	NA	1	9	1.0.1	313.875	NA
9999	US3672141	0	125	0	NA	NA	NA	0	NA	NA	NA	-9	NA	2021-02-15	1	0	0	-3.42812582521578	27	4	2	0	1	2	NA	1	2	0.0.2	149.416666666667	NA
5394	US3362321	0	125	0	NA	NA	NA	0	NA	NA	NA	-21	NA	2021-02-08	0	0	0	-3.01332806797369	59	3	1	0	1	2	NA	1	1	0.0.1	217.555555555556	NA
11655	US3772003	7	125	0	NA	NA	NA	0	NA	NA	NA	1	NA	2021-02-11	0	0	1	-2.89960043451113	61	2	2	0	1	3	NA	1	2	0.0.2	149.416666666667	NA
13425	US3932036	0	21	0	56	125	0	0	NA	NA	NA	50	NA	2021-03-18	1	0	1	-2.67824072924623	62	5	4	0	1	1	NA	0	4	0.0.4	39.2857142857143	NA
5385	US3362298	0	125	0	NA	NA	NA	0	NA	NA	NA	-28	NA	2020-11-04	1	0	0	-3.50143613638745	30	3	1	0	1	2	NA	1	9	1.0.1	313.875	NA
13006	US3872155	5	125	0	NA	NA	NA	0	NA	NA	NA	-1	NA	2020-09-15	1	0	1	-3.4429200367534	64	4	2	0	1	3	NA	1	10	1.0.2	186.3	NA
431	US3052075	0	125	0	NA	NA	NA	0	NA	NA	NA	-42	NA	2021-02-08	0	0	1	-3.66583240645251	63	2	1	0	1	2	NA	1	1	0.0.1	217.555555555556	NA
3077	US3222058	0	125	0	NA	NA	NA	0	NA	NA	NA	-9	NA	2021-02-16	0	1	0	-2.77713823438595	39	6	2	0	1	2	NA	1	2	0.0.2	149.416666666667	NA
16	US3002074	0	58	0	NA	NA	NA	0	NA	NA	NA	-37	NA	2021-02-03	0	1	1	-2.60117006266652	35	5	1	0	1	2	NA	1	1	0.0.1	217.555555555556	NA
15393	US3432139	0	2	0	NA	NA	NA	0	0	0	0	NA	NA	2021-03-05	0	0	0	-2.63960923558524	62	0	0	0	0	4	NA	0	17	Unboosted	1	0
14381	US3172123	0	61	0	NA	NA	NA	0	0	0	0	NA	NA	2020-09-11	1	0	0	-2.69139556210462	64	0	0	0	0	4	NA	0	17	Unboosted	1	0
11641	US3762282	0	125	0	NA	NA	NA	0	NA	NA	NA	-13	NA	2021-02-09	0	0	0	-3.01609060731152	67	6	2	0	1	2	NA	1	2	0.0.2	149.416666666667	NA
9012	US3582138	15	125	0	NA	NA	NA	0	NA	NA	NA	9	NA	2021-02-19	0	1	1	-3.32622369757972	44	2	3	0	1	3	NA	1	3	0.0.3	186.3	NA
15506	US3492061	0	61	0	NA	NA	NA	0	0	0	0	NA	NA	2020-10-05	1	0	0	-2.60255738575668	55	0	0	0	0	4	NA	0	17	Unboosted	1	0
3776	US3252178	25	125	0	NA	NA	NA	0	NA	NA	NA	19	NA	2021-04-01	0	0	0	-2.67050033541836	51	3	3	0	1	3	NA	1	3	0.0.3	186.3	NA
12517	US3832021	0	125	0	NA	NA	NA	0	NA	NA	NA	-30	NA	2020-08-28	1	1	0	-2.8215720791582	60	6	1	0	1	2	NA	1	9	1.0.1	313.875	NA
6015	US3412071	11	125	0	NA	NA	NA	0	NA	NA	NA	5	NA	2020-08-28	1	0	1	-3.40474567574516	23	4	3	0	1	3	NA	1	11	1.0.3	223.625	NA
4216	US3272227	0	125	0	NA	NA	NA	0	NA	NA	NA	-26	NA	2020-09-18	1	1	0	-2.94432558996124	62	6	1	0	1	2	NA	1	9	1.0.1	313.875	NA
4516	US3292351	0	125	0	NA	NA	NA	0	NA	NA	NA	-8	NA	2020-09-24	1	0	1	-3.29909546284175	39	2	2	0	1	2	NA	1	10	1.0.2	186.3	NA
10383	US3702025	0	125	0	NA	NA	NA	0	NA	NA	NA	-19	NA	2021-02-08	0	0	0	-3.17549987971788	47	6	2	0	1	2	NA	1	2	0.0.2	149.416666666667	NA
2906	US3202287	0	125	0	NA	NA	NA	0	NA	NA	NA	-12	NA	2020-09-25	1	0	0	-2.8433022447779	60	6	2	0	1	2	NA	1	10	1.0.2	186.3	NA
7339	US3492240	0	125	0	NA	NA	NA	0	NA	NA	NA	-19	NA	2021-02-18	0	0	0	-2.79590025138342	35	3	1	0	1	2	NA	1	1	0.0.1	217.555555555556	NA
9219	US3602072	0	125	0	NA	NA	NA	0	NA	NA	NA	-14	NA	2020-10-19	1	0	0	-2.69926384396227	71	6	2	0	1	2	NA	1	10	1.0.2	186.3	NA
11043	US3742181	7	125	0	NA	NA	NA	0	NA	NA	NA	1	NA	2021-02-15	0	0	0	-2.71609135730267	67	3	3	0	1	3	NA	1	3	0.0.3	186.3	NA
13314	US3912178	22	125	0	NA	NA	NA	0	NA	NA	NA	16	NA	2021-02-22	0	0	0	-2.84158561812881	74	6	3	0	1	3	NA	1	3	0.0.3	186.3	NA
6772	US3462034	0	49	1	NA	NA	NA	1	5.41358305300839	4.06513137214021	4.98206760977324	-23	49	2021-02-25	1	1	0	-3.77051479670941	62	4	1	1	1	2	NA	1	5	0.1.1	28.7777777777778	1.34845168086818
12845	US3862092	8	125	0	NA	NA	NA	0	NA	NA	NA	2	NA	2020-09-28	1	1	0	-2.80941284397625	37	6	3	0	1	3	NA	1	11	1.0.3	223.625	NA
1562	US3142109	21	125	0	NA	NA	NA	0	NA	NA	NA	15	NA	2020-08-31	1	0	0	-2.74185137578372	27	6	3	0	1	3	NA	1	11	1.0.3	223.625	NA
6957	US3472011	0	125	0	NA	NA	NA	0	NA	NA	NA	-14	NA	2021-02-17	0	0	0	-3.18778188152729	58	4	1	0	1	2	NA	1	1	0.0.1	217.555555555556	NA
13313	US3912173	12	20	1	NA	NA	NA	1	NA	NA	NA	6	20	2020-10-14	1	0	1	-3.53170087435208	58	2	3	0	1	3	NA	1	15	1.1.3	21.7142857142857	NA
12156	US3802251	27	125	0	NA	NA	NA	0	NA	NA	NA	21	NA	2021-02-11	1	0	0	-2.85383801913472	67	6	3	0	1	3	NA	1	3	0.0.3	186.3	NA
4969	US3312522	0	125	0	NA	NA	NA	0	NA	NA	NA	-19	NA	2020-10-02	1	0	1	-2.52960684137385	53	5	1	0	1	2	NA	1	9	1.0.1	313.875	NA
13919	US3982060	0	26	0	61	125	0	0	NA	NA	NA	55	NA	2021-03-02	0	1	0	-3.43730490870971	65	6	4	0	1	1	NA	0	4	0.0.4	39.2857142857143	NA
277	US3032170	0	68	0	NA	NA	NA	0	NA	NA	NA	-20	NA	2021-03-04	0	1	1	-2.8787085506133	70	5	1	0	1	2	NA	1	1	0.0.1	217.555555555556	NA
3964	US3252594	7	125	0	NA	NA	NA	0	NA	NA	NA	1	NA	2020-10-29	1	0	0	-3.11329106224566	67	3	3	0	1	3	NA	1	11	1.0.3	223.625	NA
14518	US3192138	0	11	0	NA	NA	NA	0	0	0	0	NA	NA	2021-02-11	0	1	0	-3.6169656408978	38	0	0	0	0	4	NA	0	17	Unboosted	1	0
2533	US3192496	4	125	0	NA	NA	NA	0	NA	NA	NA	-2	NA	2020-09-23	1	0	0	-3.99720453169547	66	4	2	0	1	3	NA	1	10	1.0.2	186.3	NA
1378	US3122081	0	125	0	NA	NA	NA	0	NA	NA	NA	-9	NA	2021-02-12	0	0	0	-3.52668673075595	70	4	2	0	1	2	NA	1	2	0.0.2	149.416666666667	NA
7548	US3522037	22	125	0	NA	NA	NA	0	NA	NA	NA	16	NA	2020-09-03	1	0	0	-2.88182063301918	70	6	3	0	1	3	NA	1	11	1.0.3	223.625	NA
14533	US3192270	0	14	1	NA	NA	NA	1	0	0	0	NA	NA	2020-09-12	1	0	0	-3.20385447095219	43	0	0	0	0	4	NA	0	17	Unboosted	1	0
6900	US3462300	4	125	0	NA	NA	NA	0	NA	NA	NA	-2	NA	2020-09-21	1	0	0	-3.33365050611698	67	4	2	0	1	3	NA	1	10	1.0.2	186.3	NA
14068	US3012121	0	61	0	NA	NA	NA	0	0	0	0	NA	NA	2021-03-01	0	0	0	-2.70254495642466	61	0	0	0	0	4	NA	0	17	Unboosted	1	0
12092	US3802148	0	35	1	NA	NA	NA	1	NA	NA	NA	-26	35	2020-10-05	1	1	0	-2.98239822757706	39	3	1	0	1	2	NA	1	13	1.1.1	30.875	NA
7417	US3502046	0	125	0	NA	NA	NA	0	NA	NA	NA	-14	NA	2020-09-25	1	0	0	-3.01922412508852	47	6	2	0	1	2	NA	1	10	1.0.2	186.3	NA
8995	US3582117	5	125	0	NA	NA	NA	0	NA	NA	NA	-1	NA	2021-03-01	0	0	0	-2.99621516348346	59	3	2	0	1	3	NA	1	2	0.0.2	149.416666666667	NA
7640	US3522212	0	36	1	NA	NA	NA	1	NA	NA	NA	-15	36	2020-09-15	1	0	0	-2.67882264352231	67	6	2	0	1	2	NA	1	14	1.1.2	15.0909090909091	NA
1840	US3162066	0	125	0	NA	NA	NA	0	NA	NA	NA	-27	NA	2020-09-08	1	0	0	-2.9224152393245	59	3	1	0	1	2	NA	1	9	1.0.1	313.875	NA
10584	US3722113	5	125	0	NA	NA	NA	0	NA	NA	NA	-1	NA	2020-09-08	1	0	1	-3.12783704383955	48	5	3	0	1	3	NA	1	11	1.0.3	223.625	NA
7280	US3492134	11	125	0	NA	NA	NA	0	NA	NA	NA	5	NA	2020-10-12	1	0	0	-4.39702447000695	34	1	2	0	1	3	NA	1	10	1.0.2	186.3	NA
13044	US3872229	0	125	0	NA	NA	NA	0	NA	NA	NA	-16	NA	2021-02-03	0	1	0	-3.39626085598769	74	4	2	0	1	2	NA	1	2	0.0.2	149.416666666667	NA
10958	US3742023	12	125	0	NA	NA	NA	0	NA	NA	NA	6	NA	2021-02-27	0	0	0	-3.10766780448112	47	6	2	0	1	3	NA	1	2	0.0.2	149.416666666667	NA
11035	US3742170	0	125	0	NA	NA	NA	0	NA	NA	NA	-12	NA	2021-02-04	0	1	0	-2.8319161211426	51	6	2	0	1	2	NA	1	2	0.0.2	149.416666666667	NA
5320	US3352550	5	35	0	NA	NA	NA	0	NA	NA	NA	-1	NA	2021-02-09	0	0	0	-3.52120263536033	47	1	3	0	1	3	NA	1	3	0.0.3	186.3	NA
2655	US3192709	0	125	0	NA	NA	NA	0	NA	NA	NA	-9	NA	2021-02-02	1	1	0	-2.64838305432493	71	6	2	0	1	2	NA	1	2	0.0.2	149.416666666667	NA
13014	US3872171	4	125	0	NA	NA	NA	0	NA	NA	NA	-2	NA	2021-03-03	0	0	1	-3.06766661746112	29	5	3	0	1	3	NA	1	3	0.0.3	186.3	NA
6728	US3452344	0	125	0	NA	NA	NA	0	NA	NA	NA	-28	NA	2021-04-01	1	0	0	-3.59231122553824	69	3	1	0	1	2	NA	1	1	0.0.1	217.555555555556	NA
12355	US3822222	7	125	0	NA	NA	NA	0	NA	NA	NA	1	NA	2021-02-09	0	0	1	-3.53836272930545	34	4	2	0	1	3	NA	1	2	0.0.2	149.416666666667	NA
3920	US3252494	0	6	0	47	125	0	0	NA	NA	NA	41	NA	2020-10-16	1	0	0	-2.82399028278069	66	3	4	0	1	1	NA	0	12	1.0.4	34	NA
7349	US3492254	8	29	1	NA	NA	NA	1	NA	NA	NA	2	29	2020-10-22	1	1	0	-3.74645344174045	72	3	3	0	1	3	NA	1	15	1.1.3	21.7142857142857	NA
3751	US3252126	27	125	0	NA	NA	NA	0	NA	NA	NA	21	NA	2020-09-11	0	0	0	-2.87033339764921	42	3	3	0	1	3	NA	1	11	1.0.3	223.625	NA
9926	US3662183	20	125	0	NA	NA	NA	0	NA	NA	NA	14	NA	2021-02-10	0	1	0	-4.15009810331076	42	1	3	0	1	3	NA	1	3	0.0.3	186.3	NA
14077	US3022039	0	19	0	NA	NA	NA	0	0	0	0	NA	NA	2021-02-22	0	1	0	-2.80257083724106	77	0	0	0	0	4	NA	0	17	Unboosted	1	0
15646	US3572169	0	8	1	NA	NA	NA	1	0	0	0	NA	NA	2020-10-01	1	0	0	-2.66985157200638	22	0	0	0	0	4	NA	0	17	Unboosted	1	0
931	US3092248	0	125	0	NA	NA	NA	0	NA	NA	NA	-27	NA	2020-09-25	1	0	0	-2.95996987904831	45	6	1	0	1	2	NA	1	9	1.0.1	313.875	NA
10690	US3722295	7	125	0	NA	NA	NA	0	NA	NA	NA	1	NA	2021-02-24	0	1	0	-2.79947920341131	50	6	3	0	1	3	NA	1	3	0.0.3	186.3	NA
13944	US3982165	0	26	0	61	125	0	0	NA	NA	NA	55	NA	2021-02-05	0	0	1	-4.19393963006443	67	4	4	0	1	1	NA	0	4	0.0.4	39.2857142857143	NA
1281	US3112384	0	125	0	NA	NA	NA	0	NA	NA	NA	-7	NA	2021-02-03	0	0	0	-2.72236309882391	38	6	2	0	1	2	NA	1	2	0.0.2	149.416666666667	NA
10100	US3672398	0	125	0	NA	NA	NA	0	NA	NA	NA	-9	NA	2020-09-29	1	0	0	-3.84210818025668	39	4	2	0	1	2	NA	1	10	1.0.2	186.3	NA
3948	US3252549	0	125	0	NA	NA	NA	0	NA	NA	NA	-9	NA	2021-03-01	0	0	0	-3.12285348541549	60	3	2	0	1	2	NA	1	2	0.0.2	149.416666666667	NA
7406	US3502034	0	71	1	NA	NA	NA	1	NA	NA	NA	-8	71	2020-09-23	1	0	1	-2.88269084452753	69	2	2	0	1	2	NA	1	14	1.1.2	15.0909090909091	NA
12525	US3832037	0	125	0	NA	NA	NA	0	NA	NA	NA	-15	NA	2021-02-11	0	1	0	-3.00199065662476	59	6	2	0	1	2	NA	1	2	0.0.2	149.416666666667	NA
603	US3062020	6	125	0	NA	NA	NA	0	NA	NA	NA	0	NA	2021-02-24	0	1	1	-2.25930861650416	47	5	2	0	1	3	NA	1	2	0.0.2	149.416666666667	NA
15793	US3672345	0	6	0	NA	NA	NA	0	0	0	0	NA	NA	2021-02-12	0	0	1	-3.44494112511991	56	0	0	0	0	4	NA	0	17	Unboosted	1	0
8673	US3562102	0	125	0	NA	NA	NA	0	NA	NA	NA	-9	NA	2020-09-29	1	0	0	-2.78025731733894	74	3	2	0	1	2	NA	1	10	1.0.2	186.3	NA
3624	US3242300	0	26	1	NA	NA	NA	1	NA	NA	NA	-13	26	2021-02-11	1	0	0	-2.80193116801824	28	6	2	0	1	2	NA	1	6	0.1.2	19.3333333333333	NA
6998	US3472093	0	23	1	NA	NA	NA	1	NA	NA	NA	-27	23	2020-11-16	1	1	0	-3.06392412189274	55	6	1	0	1	2	NA	1	13	1.1.1	30.875	NA
14055	US3002167	0	61	0	NA	NA	NA	0	0	0	0	NA	NA	2021-02-09	0	0	1	-2.67860595888849	78	0	0	0	0	4	NA	0	17	Unboosted	1	0
8811	US3572108	6	125	0	NA	NA	NA	0	NA	NA	NA	0	NA	2021-02-11	0	0	1	-3.00061800483005	57	2	3	0	1	3	NA	1	3	0.0.3	186.3	NA
13564	US3942025	6	125	0	NA	NA	NA	0	NA	NA	NA	0	NA	2020-09-28	1	0	0	-3.0453027530582	52	6	3	0	1	3	NA	1	11	1.0.3	223.625	NA
741	US3062216	0	125	0	NA	NA	NA	0	NA	NA	NA	-27	NA	2020-09-10	1	0	1	-2.64558840170738	55	5	1	0	1	2	NA	1	9	1.0.1	313.875	NA
11519	US3762110	42	125	0	NA	NA	NA	0	NA	NA	NA	36	NA	2021-02-17	0	1	0	-2.74859594201713	65	6	3	0	1	3	NA	1	3	0.0.3	186.3	NA
7780	US3522463	0	125	0	NA	NA	NA	0	NA	NA	NA	-13	NA	2020-10-01	1	0	0	-3.87713686942172	24	4	2	0	1	2	NA	1	10	1.0.2	186.3	NA
15363	US3412352	0	61	0	NA	NA	NA	0	0	0	0	NA	NA	2020-10-07	1	0	0	-2.89503964928862	71	0	0	0	0	4	NA	0	17	Unboosted	1	0
11030	US3742158	4	125	0	NA	NA	NA	0	NA	NA	NA	-2	NA	2021-02-16	0	1	0	-3.0663038969345	47	3	2	0	1	3	NA	1	2	0.0.2	149.416666666667	NA
7223	US3492035	0	125	0	NA	NA	NA	0	NA	NA	NA	-8	NA	2021-02-17	0	0	1	-3.16529454115558	58	4	2	0	1	2	NA	1	2	0.0.2	149.416666666667	NA
13190	US3892070	0	125	0	NA	NA	NA	0	NA	NA	NA	-21	NA	2020-10-09	1	0	0	-3.20489928905458	56	6	1	0	1	2	NA	1	9	1.0.1	313.875	NA
11792	US3772263	14	125	0	NA	NA	NA	0	NA	NA	NA	8	NA	2020-10-16	1	0	0	-2.98515856705949	43	4	3	0	1	3	NA	1	11	1.0.3	223.625	NA
7832	US3522561	6	125	0	NA	NA	NA	0	NA	NA	NA	0	NA	2020-10-05	1	0	1	-3.64353191766366	56	2	2	0	1	3	NA	1	10	1.0.2	186.3	NA
4291	US3282046	25	110	1	NA	NA	NA	1	NA	NA	NA	19	110	2020-09-10	0	1	0	-3.39264033035799	58	6	3	0	1	3	NA	1	15	1.1.3	21.7142857142857	NA
6207	US3422117	0	125	0	NA	NA	NA	0	NA	NA	NA	-33	NA	2020-09-25	1	0	0	-2.94701136257155	49	6	1	0	1	2	NA	1	9	1.0.1	313.875	NA
7971	US3532073	0	125	0	NA	NA	NA	0	NA	NA	NA	-19	NA	2020-09-21	1	1	0	-3.62569113149606	77	4	1	0	1	2	NA	1	9	1.0.1	313.875	NA
1925	US3162197	18	125	0	NA	NA	NA	0	NA	NA	NA	12	NA	2021-03-03	1	0	0	-3.06243681712636	34	6	3	0	1	3	NA	1	3	0.0.3	186.3	NA
1059	US3102382	7	50	1	NA	NA	NA	1	NA	NA	NA	1	50	2021-02-20	0	0	0	-2.63211374773933	60	3	3	0	1	3	NA	1	7	0.1.3	17.9	NA
253	US3032041	0	68	0	NA	NA	NA	0	NA	NA	NA	-33	NA	2021-03-04	0	0	1	-1.86488653880248	23	5	1	0	1	2	NA	1	1	0.0.1	217.555555555556	NA
43	US3002182	0	103	0	NA	NA	NA	0	NA	NA	NA	-20	NA	2021-04-12	0	1	0	-3.38058110654532	35	3	1	0	1	2	NA	1	1	0.0.1	217.555555555556	NA
14311	US3152208	0	61	0	NA	NA	NA	0	0	0	0	NA	NA	2020-09-11	0	0	1	-2.54507727992756	65	0	0	0	0	4	NA	0	17	Unboosted	1	0
10644	US3722208	11	125	0	NA	NA	NA	0	NA	NA	NA	5	NA	2020-09-08	1	0	0	-2.86508966040288	73	6	3	0	1	3	NA	1	11	1.0.3	223.625	NA
8978	US3582094	0	125	0	NA	NA	NA	0	NA	NA	NA	-23	NA	2020-09-30	1	1	0	-3.66880969209399	64	3	1	0	1	2	NA	1	9	1.0.1	313.875	NA
11274	US3752124	0	9	1	NA	NA	NA	1	NA	NA	NA	-33	9	2020-09-15	1	0	0	-2.68170431890237	56	6	1	0	1	2	NA	1	13	1.1.1	30.875	NA
3501	US3242096	0	125	0	NA	NA	NA	0	NA	NA	NA	-28	NA	2020-09-11	1	0	0	-2.7767970192181	43	6	1	0	1	2	NA	1	9	1.0.1	313.875	NA
7893	US3522655	0	7	0	48	125	0	0	NA	NA	NA	42	NA	2020-10-09	1	0	0	-2.59667710831897	42	6	4	0	1	1	NA	0	12	1.0.4	34	NA
7073	US3482093	6	125	0	NA	NA	NA	0	NA	NA	NA	0	NA	2020-09-17	1	0	0	-3.72843134689493	45	4	3	0	1	3	NA	1	11	1.0.3	223.625	NA
7049	US3482048	0	125	0	NA	NA	NA	0	NA	NA	NA	-22	NA	2020-09-11	1	0	0	-3.20940496350431	57	4	1	0	1	2	NA	1	9	1.0.1	313.875	NA
1643	US3142257	27	125	0	NA	NA	NA	0	NA	NA	NA	21	NA	2020-10-14	1	0	0	-3.91127977396624	32	4	3	0	1	3	NA	1	11	1.0.3	223.625	NA
319	US3032348	0	90	0	NA	NA	NA	0	NA	NA	NA	-33	NA	2021-02-25	0	0	0	-2.74402762675057	36	3	1	0	1	2	NA	1	1	0.0.1	217.555555555556	NA
3837	US3252299	33	125	0	NA	NA	NA	0	NA	NA	NA	27	NA	2021-01-29	0	0	0	-3.08080493915142	72	6	3	0	1	3	NA	1	3	0.0.3	186.3	NA
6239	US3422182	0	27	1	NA	NA	NA	1	NA	NA	NA	-35	27	2020-09-30	0	0	0	-3.03512358662477	65	6	1	0	1	2	NA	1	13	1.1.1	30.875	NA
3067	US3222038	0	125	0	NA	NA	NA	0	NA	NA	NA	-14	NA	2021-02-22	0	1	1	-3.45074048648209	81	4	2	0	1	2	NA	1	2	0.0.2	149.416666666667	NA
79	US3002336	0	56	0	NA	NA	NA	0	NA	NA	NA	-16	NA	2021-02-19	0	0	0	-2.93005996913414	60	3	1	0	1	2	NA	1	1	0.0.1	217.555555555556	NA
3640	US3242321	0	125	0	NA	NA	NA	0	NA	NA	NA	-22	NA	2020-10-12	1	0	0	-3.58176112234514	22	6	1	0	1	2	NA	1	9	1.0.1	313.875	NA
1923	US3162193	0	125	0	NA	NA	NA	0	NA	NA	NA	-29	NA	2021-03-16	1	0	0	-2.78933593374549	44	6	1	0	1	2	NA	1	1	0.0.1	217.555555555556	NA
3882	US3252396	0	125	0	NA	NA	NA	0	NA	NA	NA	-12	NA	2020-09-28	1	0	1	-2.69857865181047	54	2	2	0	1	2	NA	1	10	1.0.2	186.3	NA
15550	US3512214	0	49	1	NA	NA	NA	1	0	0	0	NA	NA	2021-02-12	0	0	0	-3.42018312450845	29	0	0	0	0	4	NA	0	17	Unboosted	1	0
12733	US3852074	18	125	0	NA	NA	NA	0	NA	NA	NA	12	NA	2020-09-28	1	0	0	-3.02531579279598	61	6	3	0	1	3	NA	1	11	1.0.3	223.625	NA
14274	US3132157	0	5	0	NA	NA	NA	0	0	0	0	NA	NA	2021-02-17	0	0	0	-3.00148259053932	66	0	0	0	0	4	NA	0	17	Unboosted	1	0
14747	US3252012	0	61	0	NA	NA	NA	0	0	0	0	NA	NA	2021-02-11	0	0	0	-2.69393949730014	36	0	0	0	0	4	NA	0	17	Unboosted	1	0
5525	US3372276	0	117	1	NA	NA	NA	1	NA	NA	NA	-28	117	2020-09-30	1	1	0	-3.31986535064602	54	4	1	0	1	2	NA	1	13	1.1.1	30.875	NA
12077	US3802128	15	125	0	NA	NA	NA	0	NA	NA	NA	9	NA	2021-02-11	0	0	0	-3.48150377673464	29	4	3	0	1	3	NA	1	3	0.0.3	186.3	NA
7357	US3492268	0	125	0	NA	NA	NA	0	NA	NA	NA	-19	NA	2021-02-08	0	0	0	-3.06689498767626	66	6	1	0	1	2	NA	1	1	0.0.1	217.555555555556	NA
12431	US3822345	0	125	0	NA	NA	NA	0	NA	NA	NA	-12	NA	2020-10-02	1	0	0	-2.64716783936188	70	6	1	0	1	2	NA	1	9	1.0.1	313.875	NA
13478	US3932150	0	125	0	NA	NA	NA	0	NA	NA	NA	-7	NA	2020-10-22	1	1	1	-2.88261452055405	69	5	1	0	1	2	NA	1	9	1.0.1	313.875	NA
15250	US3402089	0	20	0	NA	NA	NA	0	0	0	0	NA	NA	2021-02-10	0	0	0	-2.47652837392186	72	0	0	0	0	4	NA	0	17	Unboosted	1	0
2552	US3192524	11	125	0	NA	NA	NA	0	NA	NA	NA	5	NA	2021-02-17	0	1	1	-3.54148348561055	72	4	2	0	1	3	NA	1	2	0.0.2	149.416666666667	NA
9516	US3632070	0	125	0	NA	NA	NA	0	NA	NA	NA	-15	NA	2020-10-08	1	1	0	-3.83052261170705	26	4	1	0	1	2	NA	1	9	1.0.1	313.875	NA
667	US3062113	0	125	0	NA	NA	NA	0	NA	NA	NA	-13	NA	2021-03-11	1	1	0	-3.25064992797042	29	6	2	0	1	2	NA	1	2	0.0.2	149.416666666667	NA
12387	US3822273	0	125	0	NA	NA	NA	0	NA	NA	NA	-14	NA	2021-01-28	0	1	0	-2.62221726945287	47	6	2	0	1	2	NA	1	2	0.0.2	149.416666666667	NA
8133	US3542049	0	125	0	NA	NA	NA	0	NA	NA	NA	-28	NA	2020-10-05	1	0	0	-2.70154402864062	54	6	1	0	1	2	NA	1	9	1.0.1	313.875	NA
12408	US3822308	11	125	0	NA	NA	NA	0	NA	NA	NA	5	NA	2021-02-17	0	0	0	-3.3568877020458	33	6	2	0	1	3	NA	1	2	0.0.2	149.416666666667	NA
7443	US3502101	6	125	0	NA	NA	NA	0	NA	NA	NA	0	NA	2021-02-09	0	0	0	-3.07916470277996	68	6	3	0	1	3	NA	1	3	0.0.3	186.3	NA
7183	US3482296	20	125	0	NA	NA	NA	0	NA	NA	NA	14	NA	2020-11-12	1	0	0	-3.9948831146166	59	3	3	0	1	3	NA	1	11	1.0.3	223.625	NA
12324	US3822173	0	125	0	NA	NA	NA	0	NA	NA	NA	-9	NA	2021-02-04	0	1	0	-3.43965812694694	44	4	2	0	1	2	NA	1	2	0.0.2	149.416666666667	NA
4141	US3262238	11	125	0	NA	NA	NA	0	NA	NA	NA	5	NA	2020-09-25	1	0	0	-2.77593018040873	67	6	3	0	1	3	NA	1	11	1.0.3	223.625	NA
3797	US3252227	25	125	0	NA	NA	NA	0	NA	NA	NA	19	NA	2020-09-17	1	0	1	-3.30443110136628	32	1	3	0	1	3	NA	1	11	1.0.3	223.625	NA
132	US3012186	0	125	0	NA	NA	NA	0	NA	NA	NA	-19	NA	2020-09-18	1	1	1	-3.17540756253503	49	1	1	0	1	2	NA	1	9	1.0.1	313.875	NA
8363	US3552077	0	125	0	NA	NA	NA	0	NA	NA	NA	-21	NA	2020-09-15	1	1	0	-3.039489700865	47	3	1	0	1	2	NA	1	9	1.0.1	313.875	NA
2294	US3192043	0	125	0	NA	NA	NA	0	NA	NA	NA	-36	NA	2021-02-24	0	0	0	-2.66835340618655	62	3	1	0	1	2	NA	1	1	0.0.1	217.555555555556	NA
2074	US3182053	0	125	0	NA	NA	NA	0	NA	NA	NA	-26	NA	2020-08-24	1	0	0	-3.46010436439222	61	4	1	0	1	2	NA	1	9	1.0.1	313.875	NA
4831	US3302476	14	125	0	NA	NA	NA	0	NA	NA	NA	8	NA	2020-11-16	1	0	1	-3.6235482081099	72	1	3	0	1	3	NA	1	11	1.0.3	223.625	NA
10619	US3722171	0	125	0	NA	NA	NA	0	NA	NA	NA	-14	NA	2021-02-04	0	1	0	-3.37750686599424	24	4	2	0	1	2	NA	1	2	0.0.2	149.416666666667	NA
12232	US3822015	0	125	0	NA	NA	NA	0	NA	NA	NA	-16	NA	2021-02-08	0	0	1	-3.93055191391527	20	4	2	0	1	2	NA	1	2	0.0.2	149.416666666667	NA
14489	US3182099	0	61	0	NA	NA	NA	0	0	0	0	NA	NA	2020-08-28	1	0	0	-2.73326751016773	57	0	0	0	0	4	NA	0	17	Unboosted	1	0
5869	US3402068	0	58	0	NA	NA	NA	0	NA	NA	NA	-20	NA	2021-02-17	0	1	1	-3.19355772033391	46	4	1	0	1	2	NA	1	1	0.0.1	217.555555555556	NA
297	US3032247	0	90	0	NA	NA	NA	0	NA	NA	NA	-33	NA	2020-09-17	1	0	0	-3.45644604652173	31	4	1	0	1	2	NA	1	9	1.0.1	313.875	NA
15849	US3722397	0	61	0	NA	NA	NA	0	0	0	0	NA	NA	2020-09-22	1	0	0	-3.07525686741169	38	0	0	0	0	4	NA	0	17	Unboosted	1	0
12876	US3862179	0	7	0	41	125	0	0	NA	NA	NA	35	NA	2020-10-12	1	0	0	-2.9003103431269	53	6	4	0	1	1	NA	0	12	1.0.4	34	NA
5881	US3402132	0	125	0	NA	NA	NA	0	NA	NA	NA	-26	NA	2021-02-05	0	0	0	-2.8705201878726	41	6	1	0	1	2	NA	1	1	0.0.1	217.555555555556	NA
12705	US3852027	11	125	0	NA	NA	NA	0	NA	NA	NA	5	NA	2020-09-21	1	0	0	-2.76555211713781	64	6	3	0	1	3	NA	1	11	1.0.3	223.625	NA
3642	US3242323	0	125	0	NA	NA	NA	0	NA	NA	NA	-28	NA	2021-02-16	0	0	1	-3.20307659196155	67	2	1	0	1	2	NA	1	1	0.0.1	217.555555555556	NA
14160	US3082016	0	5	1	NA	NA	NA	1	0	0	0	NA	NA	2020-09-14	1	0	0	-3.25460430508254	49	0	0	0	0	4	NA	0	17	Unboosted	1	0
808	US3062308	0	125	0	NA	NA	NA	0	NA	NA	NA	-27	NA	2021-02-10	0	1	1	-2.66089104192302	64	5	1	0	1	2	NA	1	1	0.0.1	217.555555555556	NA
12218	US3812321	19	89	0	NA	NA	NA	0	NA	NA	NA	13	NA	2021-02-24	0	0	0	-3.32652742827337	36	4	3	0	1	3	NA	1	3	0.0.3	186.3	NA
4568	US3302018	0	125	0	NA	NA	NA	0	NA	NA	NA	-9	NA	2021-02-04	0	0	0	-3.40678325411165	24	4	2	0	1	2	NA	1	2	0.0.2	149.416666666667	NA
8190	US3542133	0	125	0	NA	NA	NA	0	NA	NA	NA	-28	NA	2021-01-27	0	0	0	-3.35161516406241	35	6	1	0	1	2	NA	1	1	0.0.1	217.555555555556	NA
13022	US3872184	0	125	0	NA	NA	NA	0	NA	NA	NA	-14	NA	2020-09-15	1	0	1	-3.10133916318849	41	5	2	0	1	2	NA	1	10	1.0.2	186.3	NA
3232	US3222382	0	125	0	NA	NA	NA	0	NA	NA	NA	-27	NA	2020-09-25	1	0	0	-3.33749076401455	30	4	1	0	1	2	NA	1	9	1.0.1	313.875	NA
5554	US3372324	12	125	0	NA	NA	NA	0	NA	NA	NA	6	NA	2021-02-12	0	0	0	-3.37130700313676	46	6	2	0	1	3	NA	1	2	0.0.2	149.416666666667	NA
14732	US3242050	0	48	0	NA	NA	NA	0	0	0	0	NA	NA	2020-09-09	1	0	0	-2.80039257832441	79	0	0	0	0	4	NA	0	17	Unboosted	1	0
8192	US3542137	0	28	1	NA	NA	NA	1	NA	NA	NA	-27	28	2021-02-22	0	0	0	-3.09141776823824	60	3	1	0	1	2	NA	1	5	0.1.1	28.7777777777778	NA
1222	US3112276	0	2	0	41	125	0	0	NA	NA	NA	35	NA	2021-03-23	0	0	0	-2.90416523277564	65	6	4	0	1	1	NA	0	4	0.0.4	39.2857142857143	NA
8726	US3562179	0	125	0	NA	NA	NA	0	NA	NA	NA	-13	NA	2020-10-22	1	1	0	-2.75570772212004	67	6	2	0	1	2	NA	1	10	1.0.2	186.3	NA
12501	US3822457	0	125	0	NA	NA	NA	0	NA	NA	NA	-19	NA	2020-11-17	1	1	0	-2.92273986367644	49	6	1	0	1	2	NA	1	9	1.0.1	313.875	NA
10757	US3722411	0	125	0	NA	NA	NA	0	NA	NA	NA	-9	NA	2021-02-25	0	1	0	-2.95732759860857	43	3	2	0	1	2	NA	1	2	0.0.2	149.416666666667	NA
11270	US3752120	0	125	0	NA	NA	NA	0	NA	NA	NA	-13	NA	2020-09-14	1	0	1	-3.50363236348928	36	4	1	0	1	2	NA	1	9	1.0.1	313.875	NA
680	US3062129	0	64	0	NA	NA	NA	0	NA	NA	NA	-14	NA	2021-03-05	0	0	1	-2.786838975324	58	5	2	0	1	2	NA	1	2	0.0.2	149.416666666667	NA
14434	US3172307	0	61	0	NA	NA	NA	0	0	0	0	NA	NA	2020-09-23	0	0	1	-2.84379100836441	47	0	0	0	0	4	NA	0	17	Unboosted	1	0
3075	US3222056	18	125	0	NA	NA	NA	0	NA	NA	NA	12	NA	2021-02-10	0	0	0	-3.79433165113006	49	4	3	0	1	3	NA	1	3	0.0.3	186.3	NA
6796	US3462080	0	125	0	NA	NA	NA	0	NA	NA	NA	-22	NA	2021-02-26	0	0	0	-3.22456069828783	46	6	1	0	1	2	NA	1	1	0.0.1	217.555555555556	NA
5362	US3362230	0	125	0	NA	NA	NA	0	NA	NA	NA	-28	NA	2021-02-22	0	1	0	-3.52199668981883	52	4	1	0	1	2	NA	1	1	0.0.1	217.555555555556	NA
7785	US3522471	25	125	0	NA	NA	NA	0	NA	NA	NA	19	NA	2020-09-25	1	0	0	-2.90446904714286	76	6	3	0	1	3	NA	1	11	1.0.3	223.625	NA
12897	US3862239	0	125	0	NA	NA	NA	0	NA	NA	NA	-20	NA	2021-02-05	0	0	0	-2.98694993387387	31	6	1	0	1	2	NA	1	1	0.0.1	217.555555555556	NA
13207	US3902035	33	125	0	NA	NA	NA	0	NA	NA	NA	27	NA	2021-03-01	1	0	0	-3.2791124077984	72	6	3	0	1	3	NA	1	3	0.0.3	186.3	NA
13242	US3912021	5	125	0	NA	NA	NA	0	NA	NA	NA	-1	NA	2021-02-08	0	0	0	-3.41780042906798	75	4	3	0	1	3	NA	1	3	0.0.3	186.3	NA
1832	US3162054	0	125	0	NA	NA	NA	0	NA	NA	NA	-15	NA	2020-09-01	1	1	1	-3.00916687481119	32	5	2	0	1	2	NA	1	10	1.0.2	186.3	NA
10008	US3672164	14	125	0	NA	NA	NA	0	NA	NA	NA	8	NA	2021-02-22	0	0	0	-3.03896994066661	69	6	3	0	1	3	NA	1	3	0.0.3	186.3	NA
1609	US3142200	20	125	0	NA	NA	NA	0	NA	NA	NA	14	NA	2021-02-24	0	0	0	-3.6094119534699	52	4	3	0	1	3	NA	1	3	0.0.3	186.3	NA
9000	US3582122	0	125	0	NA	NA	NA	0	NA	NA	NA	-15	NA	2020-10-05	1	0	0	-3.34700333699739	28	3	1	0	1	2	NA	1	9	1.0.1	313.875	NA
4552	US3292432	27	125	0	NA	NA	NA	0	NA	NA	NA	21	NA	2020-11-05	1	0	0	-2.45200744329906	61	3	3	0	1	3	NA	1	11	1.0.3	223.625	NA
4796	US3302416	7	125	0	NA	NA	NA	0	NA	NA	NA	1	NA	2020-09-24	1	0	0	-2.86739214533086	33	6	3	0	1	3	NA	1	11	1.0.3	223.625	NA
1883	US3162134	0	1	0	35	125	0	0	NA	NA	NA	29	NA	2020-09-14	1	0	0	-2.5984341764874	62	6	4	0	1	1	NA	0	12	1.0.4	34	NA
5397	US3372002	0	125	0	NA	NA	NA	0	NA	NA	NA	-28	NA	2020-09-01	1	0	0	-3.19419988655055	19	6	1	0	1	2	NA	1	9	1.0.1	313.875	NA
11675	US3772049	0	125	0	NA	NA	NA	0	NA	NA	NA	-22	NA	2021-02-11	0	1	0	-3.37072606734664	62	4	1	0	1	2	NA	1	1	0.0.1	217.555555555556	NA
1246	US3112323	0	112	0	NA	NA	NA	0	NA	NA	NA	-36	NA	2020-09-16	1	1	0	-2.83718794678956	21	6	1	0	1	2	NA	1	9	1.0.1	313.875	NA
7672	US3522265	22	125	0	NA	NA	NA	0	NA	NA	NA	16	NA	2020-09-21	0	1	0	-2.75484099554527	83	6	3	0	1	3	NA	1	11	1.0.3	223.625	NA
7455	US3502128	13	125	0	NA	NA	NA	0	NA	NA	NA	7	NA	2020-10-07	1	0	1	-3.58516609530496	65	4	3	0	1	3	NA	1	11	1.0.3	223.625	NA
13421	US3932028	0	125	0	NA	NA	NA	0	NA	NA	NA	-15	NA	2020-09-28	1	0	1	-3.49891951716665	69	4	1	0	1	2	NA	1	9	1.0.1	313.875	NA
8914	US3572387	27	125	0	NA	NA	NA	0	NA	NA	NA	21	NA	2021-02-24	0	0	0	-2.76370919237863	43	3	3	0	1	3	NA	1	3	0.0.3	186.3	NA
4521	US3292359	0	19	0	57	125	0	0	NA	NA	NA	51	NA	2021-02-26	0	0	0	-3.53706750576931	31	4	4	0	1	1	NA	0	4	0.0.4	39.2857142857143	NA
13077	US3872293	40	42	1	NA	NA	NA	1	NA	NA	NA	34	42	2020-10-06	1	1	0	-2.70415982543153	46	6	3	0	1	3	NA	1	15	1.1.3	21.7142857142857	NA
11790	US3772261	13	125	0	NA	NA	NA	0	NA	NA	NA	7	NA	2020-10-14	1	1	0	-2.51147023059957	53	6	3	0	1	3	NA	1	11	1.0.3	223.625	NA
9638	US3642113	0	125	0	NA	NA	NA	0	NA	NA	NA	-9	NA	2021-02-11	0	0	1	-3.349277494027	61	1	2	0	1	2	NA	1	2	0.0.2	149.416666666667	NA
9102	US3592107	0	125	0	NA	NA	NA	0	NA	NA	NA	-23	NA	2020-09-11	1	0	1	-3.0868527373651	66	5	1	0	1	2	NA	1	9	1.0.1	313.875	NA
4261	US3282003	7	125	0	NA	NA	NA	0	NA	NA	NA	1	NA	2021-03-02	0	0	0	-3.80570434198339	63	4	3	0	1	3	NA	1	3	0.0.3	186.3	NA
15071	US3342138	0	61	0	NA	NA	NA	0	0	0	0	NA	NA	2020-09-21	1	1	0	-3.55524714607831	47	0	0	0	0	4	NA	0	17	Unboosted	1	0
5817	US3382279	8	125	0	NA	NA	NA	0	NA	NA	NA	2	NA	2021-02-11	0	0	1	-3.1310363764779	62	1	3	0	1	3	NA	1	3	0.0.3	186.3	NA
2340	US3192127	4	125	0	NA	NA	NA	0	NA	NA	NA	-2	NA	2020-09-05	1	1	0	-3.71569734081549	42	4	2	0	1	3	NA	1	10	1.0.2	186.3	NA
7568	US3522086	19	125	0	NA	NA	NA	0	NA	NA	NA	13	NA	2021-02-03	0	1	0	-3.09501779040259	45	6	3	0	1	3	NA	1	3	0.0.3	186.3	NA
1564	US3142112	20	125	0	NA	NA	NA	0	NA	NA	NA	14	NA	2020-09-02	1	1	0	-2.88272646237401	53	6	3	0	1	3	NA	1	11	1.0.3	223.625	NA
5966	US3402432	0	125	0	NA	NA	NA	0	NA	NA	NA	-15	NA	2020-09-25	1	1	0	-3.28575649351136	33	6	1	0	1	2	NA	1	9	1.0.1	313.875	NA
5954	US3402404	0	86	0	NA	NA	NA	0	NA	NA	NA	-33	NA	2021-02-19	0	0	0	-3.09449999055753	27	6	1	0	1	2	NA	1	1	0.0.1	217.555555555556	NA
12022	US3802052	0	125	0	NA	NA	NA	0	NA	NA	NA	-26	NA	2020-09-24	1	0	0	-3.6819111693465	27	4	1	0	1	2	NA	1	9	1.0.1	313.875	NA
13157	US3892023	0	125	0	NA	NA	NA	0	NA	NA	NA	-27	NA	2021-02-08	0	1	1	-3.03947898273979	66	5	1	0	1	2	NA	1	1	0.0.1	217.555555555556	NA
6391	US3432226	0	65	0	NA	NA	NA	0	NA	NA	NA	-26	NA	2020-09-18	1	1	0	-3.18795423064189	71	4	1	0	1	2	NA	1	9	1.0.1	313.875	NA
13148	US3892011	0	29	1	NA	NA	NA	1	5.27403308718517	3.69460519893357	NA	-34	NA	2020-09-23	0	1	0	-3.4826133578601	65	4	1	1	1	2	NA	1	13	1.1.1	30.875	1.5794278882516
15138	US3352563	0	41	0	NA	NA	NA	0	0	0	0	NA	NA	2021-02-13	0	0	0	-2.70743551318897	61	0	0	0	0	4	NA	0	17	Unboosted	1	0
1665	US3152058	0	68	0	NA	NA	NA	0	NA	NA	NA	-26	NA	2021-02-10	0	1	0	-2.41538386602127	64	6	1	0	1	2	NA	1	1	0.0.1	217.555555555556	NA
3400	US3232106	0	5	0	41	125	0	0	NA	NA	NA	35	NA	2021-02-12	0	0	1	-2.97869189511349	30	5	4	0	1	1	NA	0	4	0.0.4	39.2857142857143	NA
12649	US3832252	5	125	0	NA	NA	NA	0	NA	NA	NA	-1	NA	2021-02-01	0	0	1	-3.56092178984374	62	4	2	0	1	3	NA	1	2	0.0.2	149.416666666667	NA
3333	US3222618	0	125	0	NA	NA	NA	0	NA	NA	NA	-21	NA	2021-02-28	1	1	0	-3.2972572996505	50	6	2	0	1	2	NA	1	2	0.0.2	149.416666666667	NA
12461	US3822391	0	14	0	55	125	0	0	NA	NA	NA	49	NA	2020-10-19	1	0	0	-2.73775741008443	56	3	4	0	1	1	NA	0	12	1.0.4	34	NA
5002	US3322031	0	64	1	NA	NA	NA	1	NA	NA	NA	-20	64	2021-02-09	1	1	0	-3.05533417686539	54	6	1	0	1	2	NA	1	5	0.1.1	28.7777777777778	NA
15395	US3432168	0	61	0	NA	NA	NA	0	0	0	0	NA	NA	2020-09-17	1	1	0	-2.85124159509685	18	0	0	0	0	4	NA	0	17	Unboosted	1	0
15156	US3362070	0	6	0	NA	NA	NA	0	0	0	0	NA	NA	2020-09-04	1	0	0	-3.00470367986823	67	0	0	0	0	4	NA	0	17	Unboosted	1	0
993	US3102134	0	26	0	60	125	0	0	NA	NA	NA	54	NA	2021-02-06	0	1	0	-3.67525701900991	34	4	4	0	1	1	NA	0	4	0.0.4	39.2857142857143	NA
6651	US3452143	0	125	0	NA	NA	NA	0	NA	NA	NA	-16	NA	2021-02-12	0	1	1	-2.40192327969414	65	5	1	0	1	2	NA	1	1	0.0.1	217.555555555556	NA
11566	US3762178	15	125	0	NA	NA	NA	0	NA	NA	NA	9	NA	2021-02-03	0	0	1	-3.23038023238714	60	4	3	0	1	3	NA	1	3	0.0.3	186.3	NA
5720	US3382128	33	114	1	NA	NA	NA	1	NA	NA	NA	27	114	2021-02-10	0	0	0	-3.10927169018315	67	6	3	0	1	3	NA	1	7	0.1.3	17.9	NA
8750	US3562219	7	125	0	NA	NA	NA	0	NA	NA	NA	1	NA	2021-03-08	0	0	0	-2.79227940857657	63	3	3	0	1	3	NA	1	3	0.0.3	186.3	NA
9129	US3592168	0	125	0	NA	NA	NA	0	NA	NA	NA	-9	NA	2021-02-18	0	0	0	-3.31804678878463	39	6	2	0	1	2	NA	1	2	0.0.2	149.416666666667	NA
1876	US3162121	8	125	0	NA	NA	NA	0	NA	NA	NA	2	NA	2021-03-02	0	0	0	-2.89111518855886	60	3	2	0	1	3	NA	1	2	0.0.2	149.416666666667	NA
671	US3062117	0	125	0	NA	NA	NA	0	NA	NA	NA	-27	NA	2020-09-03	1	0	0	-3.67271595676729	61	4	1	0	1	2	NA	1	9	1.0.1	313.875	NA
8459	US3552244	15	125	0	NA	NA	NA	0	NA	NA	NA	9	NA	2021-02-12	0	0	0	-2.82867563983031	64	6	3	0	1	3	NA	1	3	0.0.3	186.3	NA
14632	US3212266	0	26	1	NA	NA	NA	1	0	0	0	NA	NA	2020-09-17	1	0	0	-3.35411182579521	77	0	0	0	0	4	NA	0	17	Unboosted	1	0
9183	US3602010	0	125	0	NA	NA	NA	0	NA	NA	NA	-20	NA	2021-02-09	0	0	0	-2.74662202482154	68	6	1	0	1	2	NA	1	1	0.0.1	217.555555555556	NA
10880	US3732243	0	13	0	47	125	0	0	NA	NA	NA	41	NA	2020-09-29	0	1	0	-3.53719504455921	85	3	4	0	1	1	NA	0	12	1.0.4	34	NA
14651	US3222094	0	61	0	NA	NA	NA	0	0	0	0	NA	NA	2020-09-15	1	0	0	-3.25037204884093	72	0	0	0	0	4	NA	0	17	Unboosted	1	0
1975	US3162280	26	125	0	NA	NA	NA	0	NA	NA	NA	20	NA	2020-11-11	1	0	0	-3.24555365605186	31	4	3	0	1	3	NA	1	11	1.0.3	223.625	NA
5585	US3372376	4	125	0	NA	NA	NA	0	NA	NA	NA	-2	NA	2020-10-22	1	0	0	-3.64038846924203	42	4	3	0	1	3	NA	1	11	1.0.3	223.625	NA
4453	US3292237	0	125	0	NA	NA	NA	0	NA	NA	NA	-19	NA	2021-02-09	0	1	0	-4.10461931091569	56	1	1	0	1	2	NA	1	1	0.0.1	217.555555555556	NA
7302	US3492173	0	125	0	NA	NA	NA	0	NA	NA	NA	-8	NA	2020-10-14	0	0	0	-3.46885614981914	53	4	1	0	1	2	NA	1	9	1.0.1	313.875	NA
2809	US3202088	0	125	0	NA	NA	NA	0	NA	NA	NA	-14	NA	2020-09-14	1	0	0	-3.09145583038618	56	6	1	0	1	2	NA	1	9	1.0.1	313.875	NA
3936	US3252528	0	42	1	NA	NA	NA	1	NA	NA	NA	-13	42	2020-10-20	1	1	0	-2.58609909051944	43	3	2	0	1	2	NA	1	14	1.1.2	15.0909090909091	NA
4398	US3292133	0	125	0	NA	NA	NA	0	NA	NA	NA	-9	NA	2020-09-08	1	0	0	-3.07482523100515	55	4	2	0	1	2	NA	1	10	1.0.2	186.3	NA
6275	US3422255	0	51	1	NA	NA	NA	1	NA	NA	NA	-8	51	2021-02-04	0	0	0	-2.5243886124975	41	6	2	0	1	2	NA	1	6	0.1.2	19.3333333333333	NA
6916	US3462335	0	125	0	NA	NA	NA	0	NA	NA	NA	-7	NA	2021-02-25	0	0	0	-4.06447164648893	69	4	1	0	1	2	NA	1	1	0.0.1	217.555555555556	NA
10185	US3682119	0	125	0	NA	NA	NA	0	NA	NA	NA	-23	NA	2020-10-14	1	0	0	-2.4840456452714	40	3	1	0	1	2	NA	1	9	1.0.1	313.875	NA
10609	US3722155	0	125	0	NA	NA	NA	0	NA	NA	NA	-16	NA	2020-09-10	0	0	0	-2.78071547108215	44	6	2	0	1	2	NA	1	10	1.0.2	186.3	NA
5511	US3372248	0	125	0	NA	NA	NA	0	NA	NA	NA	-15	NA	2020-09-29	1	0	0	-3.16369532171168	70	4	1	0	1	2	NA	1	9	1.0.1	313.875	NA
3619	US3242291	6	125	0	NA	NA	NA	0	NA	NA	NA	0	NA	2021-02-08	0	0	1	-2.97076844011822	41	5	3	0	1	3	NA	1	3	0.0.3	186.3	NA
9289	US3612018	0	125	0	NA	NA	NA	0	NA	NA	NA	-26	NA	2021-02-01	0	1	0	-3.5636583952171	70	4	1	0	1	2	NA	1	1	0.0.1	217.555555555556	NA
6603	US3452039	0	125	0	NA	NA	NA	0	NA	NA	NA	-16	NA	2020-08-28	1	0	1	-2.63358939345881	72	5	2	0	1	2	NA	1	10	1.0.2	186.3	NA
13908	US3982027	0	12	0	43	125	0	0	NA	NA	NA	37	NA	2021-04-12	0	1	0	-2.97634544247627	55	3	4	0	1	1	NA	0	4	0.0.4	39.2857142857143	NA
14987	US3312280	0	48	0	NA	NA	NA	0	0	0	0	NA	NA	2021-03-06	0	0	0	-2.89671394842792	63	0	0	0	0	4	NA	0	17	Unboosted	1	0
11900	US3782143	11	125	0	NA	NA	NA	0	NA	NA	NA	5	NA	2020-10-06	1	0	0	-3.36560338302921	40	4	3	0	1	3	NA	1	11	1.0.3	223.625	NA
9769	US3642343	21	125	0	NA	NA	NA	0	NA	NA	NA	15	NA	2020-11-20	1	0	0	-3.00679885832622	50	1	3	0	1	3	NA	1	11	1.0.3	223.625	NA
7834	US3522563	18	125	0	NA	NA	NA	0	NA	NA	NA	12	NA	2020-10-02	1	0	0	-2.92836083567532	50	6	3	0	1	3	NA	1	11	1.0.3	223.625	NA
2810	US3202089	0	125	0	NA	NA	NA	0	NA	NA	NA	-15	NA	2020-09-14	1	0	0	-2.55513829045789	67	6	1	0	1	2	NA	1	9	1.0.1	313.875	NA
3900	US3252438	0	125	0	NA	NA	NA	0	NA	NA	NA	-8	NA	2021-03-01	0	0	1	-2.77887709158402	44	2	2	0	1	2	NA	1	2	0.0.2	149.416666666667	NA
1757	US3152392	0	69	0	NA	NA	NA	0	NA	NA	NA	-22	NA	2021-02-16	0	0	0	-2.77119096227872	69	3	1	0	1	2	NA	1	1	0.0.1	217.555555555556	NA
8168	US3542098	0	125	0	NA	NA	NA	0	NA	NA	NA	-19	NA	2021-02-05	0	1	1	-3.67416005736687	65	5	1	0	1	2	NA	1	1	0.0.1	217.555555555556	NA
3113	US3222125	6	125	0	NA	NA	NA	0	NA	NA	NA	0	NA	2021-02-16	0	0	1	-2.97298961858136	68	4	2	0	1	3	NA	1	2	0.0.2	149.416666666667	NA
9929	US3662187	8	125	0	NA	NA	NA	0	NA	NA	NA	2	NA	2020-11-20	0	1	0	-3.52434727081702	78	3	3	0	1	3	NA	1	11	1.0.3	223.625	NA
14246	US3112299	0	28	1	NA	NA	NA	1	0	0	0	NA	NA	2021-02-11	0	0	0	-2.76878095256767	54	0	0	0	0	4	NA	0	17	Unboosted	1	0
6539	US3432597	8	125	0	NA	NA	NA	0	NA	NA	NA	2	NA	2020-11-05	0	0	0	-4.04510579852651	39	4	2	0	1	3	NA	1	10	1.0.2	186.3	NA
7950	US3532040	0	125	0	NA	NA	NA	0	NA	NA	NA	-8	NA	2021-02-09	1	1	0	-3.4130938371524	38	4	2	0	1	2	NA	1	2	0.0.2	149.416666666667	NA
10229	US3682194	8	26	1	NA	NA	NA	1	NA	NA	NA	2	26	2021-02-18	0	1	0	-3.14478772370301	37	3	2	0	1	3	NA	1	6	0.1.2	19.3333333333333	NA
9374	US3622092	0	54	1	NA	NA	NA	1	NA	NA	NA	-30	54	2020-09-28	1	0	0	-3.7960447612257	67	1	1	0	1	2	NA	1	13	1.1.1	30.875	NA
4623	US3302127	7	70	1	NA	NA	NA	1	NA	NA	NA	1	70	2021-02-04	0	0	0	-3.4938355350048	29	4	3	0	1	3	NA	1	7	0.1.3	17.9	NA
10270	US3692049	0	125	0	NA	NA	NA	0	NA	NA	NA	-12	NA	2021-02-05	0	1	0	-3.3178418692032	53	6	1	0	1	2	NA	1	1	0.0.1	217.555555555556	NA
1260	US3112349	0	44	1	NA	NA	NA	1	NA	NA	NA	-35	44	2020-09-18	1	1	1	-3.35159743689522	70	4	1	0	1	2	NA	1	13	1.1.1	30.875	NA
14934	US3292421	0	61	0	NA	NA	NA	0	0	0	0	NA	NA	2021-02-26	0	0	0	-3.39464247326263	76	0	0	0	0	4	NA	0	17	Unboosted	1	0
724	US3062196	6	125	0	NA	NA	NA	0	NA	NA	NA	0	NA	2020-09-09	1	0	0	-2.99517534244496	69	4	2	0	1	3	NA	1	10	1.0.2	186.3	NA
6905	US3462310	5	125	0	NA	NA	NA	0	NA	NA	NA	-1	NA	2020-09-24	1	1	0	-3.43240681648816	58	4	2	0	1	3	NA	1	10	1.0.2	186.3	NA
2180	US3182223	0	5	0	50	125	0	0	NA	NA	NA	44	NA	2021-03-16	1	0	0	-2.50540406939472	52	6	4	0	1	1	NA	0	4	0.0.4	39.2857142857143	NA
6824	US3462126	0	125	0	NA	NA	NA	0	NA	NA	NA	-27	NA	2020-09-08	0	0	1	-3.05447335695766	69	4	1	0	1	2	NA	1	9	1.0.1	313.875	NA
1927	US3162200	18	125	0	NA	NA	NA	0	NA	NA	NA	12	NA	2021-03-19	1	0	0	-3.38716135716132	25	6	3	0	1	3	NA	1	3	0.0.3	186.3	NA
2338	US3192125	5	125	0	NA	NA	NA	0	NA	NA	NA	-1	NA	2020-09-05	1	0	1	-2.67599929163731	48	5	2	0	1	3	NA	1	10	1.0.2	186.3	NA
771	US3062255	0	55	1	NA	NA	NA	1	NA	NA	NA	-16	55	2020-09-12	1	1	0	-2.88318238133877	67	6	2	0	1	2	NA	1	14	1.1.2	15.0909090909091	NA
5363	US3362235	0	125	0	NA	NA	NA	0	NA	NA	NA	-33	NA	2021-03-01	0	0	1	-2.11452900736387	68	2	1	0	1	2	NA	1	1	0.0.1	217.555555555556	NA
1844	US3162070	0	125	0	NA	NA	NA	0	NA	NA	NA	-13	NA	2020-09-03	1	1	1	-3.69496836034728	64	4	2	0	1	2	NA	1	10	1.0.2	186.3	NA
5614	US3372419	0	125	0	NA	NA	NA	0	NA	NA	NA	-22	NA	2020-10-12	1	1	0	-3.75147455161639	55	3	1	0	1	2	NA	1	9	1.0.1	313.875	NA
2706	US3192803	18	125	0	NA	NA	NA	0	NA	NA	NA	12	NA	2020-11-10	0	0	0	-3.34819026198435	62	3	3	0	1	3	NA	1	11	1.0.3	223.625	NA
4736	US3302319	7	125	0	NA	NA	NA	0	NA	NA	NA	1	NA	2020-09-21	1	0	1	-2.55802742518261	50	5	3	0	1	3	NA	1	11	1.0.3	223.625	NA
7265	US3492103	13	125	0	NA	NA	NA	0	NA	NA	NA	7	NA	2020-10-07	0	0	1	-3.74337991722991	51	4	2	0	1	3	NA	1	10	1.0.2	186.3	NA
10806	US3732052	13	125	0	NA	NA	NA	0	NA	NA	NA	7	NA	2021-02-19	0	0	0	-3.25068504140141	38	4	3	0	1	3	NA	1	3	0.0.3	186.3	NA
11338	US3752233	0	125	0	NA	NA	NA	0	NA	NA	NA	-28	NA	2021-02-09	0	1	0	-2.71469434896348	40	6	1	0	1	2	NA	1	1	0.0.1	217.555555555556	NA
6751	US3452417	6	125	0	NA	NA	NA	0	NA	NA	NA	0	NA	2021-02-11	0	1	1	-2.49136718372023	41	5	3	0	1	3	NA	1	3	0.0.3	186.3	NA
13255	US3912045	6	125	0	NA	NA	NA	0	NA	NA	NA	0	NA	2021-02-10	0	0	0	-3.06666601401794	51	4	3	0	1	3	NA	1	3	0.0.3	186.3	NA
10126	US3682041	0	125	0	NA	NA	NA	0	NA	NA	NA	-28	NA	2020-09-29	1	0	0	-3.10691628560642	58	6	1	0	1	2	NA	1	9	1.0.1	313.875	NA
1416	US3132002	0	125	0	NA	NA	NA	0	NA	NA	NA	-28	NA	2021-02-11	0	0	0	-4.23643875113649	70	1	1	0	1	2	NA	1	1	0.0.1	217.555555555556	NA
1866	US3162099	0	125	0	NA	NA	NA	0	NA	NA	NA	-15	NA	2020-09-08	1	1	0	-2.84016015274046	58	6	2	0	1	2	NA	1	10	1.0.2	186.3	NA
12180	US3812075	32	125	0	NA	NA	NA	0	NA	NA	NA	26	NA	2021-04-02	1	0	1	-3.54446002311012	77	4	3	0	1	3	NA	1	3	0.0.3	186.3	NA
6370	US3432160	0	125	0	NA	NA	NA	0	NA	NA	NA	-22	NA	2020-09-12	1	0	0	-3.6378609081581	46	3	1	0	1	2	NA	1	9	1.0.1	313.875	NA
9345	US3622050	0	125	0	NA	NA	NA	0	NA	NA	NA	-15	NA	2020-09-17	0	0	0	-2.92007605815059	60	3	2	0	1	2	NA	1	10	1.0.2	186.3	NA
4295	US3282050	12	125	0	NA	NA	NA	0	NA	NA	NA	6	NA	2020-09-15	1	0	1	-3.43199348437648	40	4	3	0	1	3	NA	1	11	1.0.3	223.625	NA
10028	US3672214	32	125	0	NA	NA	NA	0	NA	NA	NA	26	NA	2021-02-19	0	0	1	-3.11547560498333	59	4	3	0	1	3	NA	1	3	0.0.3	186.3	NA
7061	US3482078	0	125	0	NA	NA	NA	0	NA	NA	NA	-9	NA	2020-09-29	1	0	0	-3.64079132851698	69	4	1	0	1	2	NA	1	9	1.0.1	313.875	NA
13123	US3872459	0	125	0	NA	NA	NA	0	NA	NA	NA	-12	NA	2020-10-09	1	0	0	-3.33497884306989	34	6	2	0	1	2	NA	1	10	1.0.2	186.3	NA
9366	US3622080	0	125	0	NA	NA	NA	0	NA	NA	NA	-20	NA	2020-09-23	1	0	1	-2.77068093127494	19	2	1	0	1	2	NA	1	9	1.0.1	313.875	NA
13483	US3932160	0	19	0	54	125	0	0	NA	NA	NA	48	NA	2020-10-29	1	1	1	-3.17920342948298	71	2	4	0	1	1	NA	0	12	1.0.4	34	NA
14739	US3242289	0	61	0	NA	NA	NA	0	0	0	0	NA	NA	2021-02-22	0	0	0	-3.48009764770001	34	0	0	0	0	4	NA	0	17	Unboosted	1	0
11497	US3762077	18	125	0	NA	NA	NA	0	NA	NA	NA	12	NA	2021-02-01	0	0	0	-3.00965193882739	65	6	3	0	1	3	NA	1	3	0.0.3	186.3	NA
893	US3092167	0	125	0	NA	NA	NA	0	NA	NA	NA	-13	NA	2020-09-23	1	0	0	-2.88184623304594	68	6	1	0	1	2	NA	1	9	1.0.1	313.875	NA
9420	US3622181	0	125	0	NA	NA	NA	0	NA	NA	NA	-15	NA	2020-10-10	1	0	0	-3.7561485751608	68	3	1	0	1	2	NA	1	9	1.0.1	313.875	NA
11677	US3772054	0	125	0	NA	NA	NA	0	NA	NA	NA	-8	NA	2020-09-08	1	0	0	-2.96000232854353	39	6	2	0	1	2	NA	1	10	1.0.2	186.3	NA
11707	US3772104	21	125	0	NA	NA	NA	0	NA	NA	NA	15	NA	2020-09-17	1	1	0	-2.73580620412941	54	6	3	0	1	3	NA	1	11	1.0.3	223.625	NA
6201	US3422106	0	125	0	NA	NA	NA	0	NA	NA	NA	-22	NA	2021-02-09	0	1	0	-3.47884719103927	41	4	1	0	1	2	NA	1	1	0.0.1	217.555555555556	NA
13129	US3872471	0	125	0	NA	NA	NA	0	NA	NA	NA	-9	NA	2021-03-04	0	0	1	-3.90095134375444	58	5	2	0	1	2	NA	1	2	0.0.2	149.416666666667	NA
11311	US3752182	0	125	0	NA	NA	NA	0	NA	NA	NA	-13	NA	2020-09-22	1	0	0	-2.95517253460002	49	6	1	0	1	2	NA	1	9	1.0.1	313.875	NA
2549	US3192519	0	125	0	NA	NA	NA	0	NA	NA	NA	-15	NA	2021-03-01	0	1	0	-3.85028528342631	29	4	2	0	1	2	NA	1	2	0.0.2	149.416666666667	NA
11206	US3752007	8	125	0	NA	NA	NA	0	NA	NA	NA	2	NA	2021-02-08	0	1	0	-2.89644855107171	42	6	2	0	1	3	NA	1	2	0.0.2	149.416666666667	NA
13665	US3952072	6	125	0	NA	NA	NA	0	NA	NA	NA	0	NA	2020-10-08	1	0	1	-2.6791299774535	37	5	3	0	1	3	NA	1	11	1.0.3	223.625	NA
7496	US3512027	39	125	0	NA	NA	NA	0	NA	NA	NA	33	NA	2021-02-17	0	0	0	-3.23912854916235	42	6	4	0	1	3	NA	1	4	0.0.4	39.2857142857143	NA
1376	US3122077	0	125	0	NA	NA	NA	0	NA	NA	NA	-9	NA	2020-08-27	1	0	0	-3.49282771630677	43	4	2	0	1	2	NA	1	10	1.0.2	186.3	NA
1538	US3142072	25	125	0	NA	NA	NA	0	NA	NA	NA	19	NA	2021-02-22	0	0	0	-2.92678426143558	65	6	3	0	1	3	NA	1	3	0.0.3	186.3	NA
11903	US3782146	0	125	0	NA	NA	NA	0	NA	NA	NA	-30	NA	2020-10-01	1	0	0	-3.00321593441378	29	6	1	0	1	2	NA	1	9	1.0.1	313.875	NA
6018	US3412075	12	125	0	NA	NA	NA	0	NA	NA	NA	6	NA	2021-02-25	0	0	0	-3.51409204128027	80	4	3	0	1	3	NA	1	3	0.0.3	186.3	NA
11415	US3752361	6	125	0	NA	NA	NA	0	NA	NA	NA	0	NA	2020-10-06	1	0	1	-3.5622714567683	57	4	2	0	1	3	NA	1	10	1.0.2	186.3	NA
14154	US3062269	0	61	0	NA	NA	NA	0	0	0	0	NA	NA	2021-03-02	0	0	0	-2.65342182799161	41	0	0	0	0	4	NA	0	17	Unboosted	1	0
15534	US3512122	0	33	1	NA	NA	NA	1	0	0	0	NA	NA	2021-03-25	0	0	0	-3.0343616986398	64	0	0	0	0	4	NA	0	17	Unboosted	1	0
4923	US3312358	0	125	0	NA	NA	NA	0	NA	NA	NA	-29	NA	2020-09-25	1	0	0	-3.40826654774997	67	4	1	0	1	2	NA	1	9	1.0.1	313.875	NA
7047	US3482044	0	125	0	NA	NA	NA	0	NA	NA	NA	-21	NA	2020-09-10	1	0	1	-3.70973472054513	49	4	1	0	1	2	NA	1	9	1.0.1	313.875	NA
14379	US3172113	0	61	0	NA	NA	NA	0	0	0	0	NA	NA	2021-03-01	0	0	1	-3.72775428867228	32	0	0	0	0	4	NA	0	17	Unboosted	1	0
2644	US3192686	7	125	0	NA	NA	NA	0	NA	NA	NA	1	NA	2020-10-02	1	0	0	-3.03320857895841	50	6	2	0	1	3	NA	1	10	1.0.2	186.3	NA
8769	US3572016	0	14	0	48	125	0	0	NA	NA	NA	42	NA	2021-02-18	1	0	0	-2.81385802316065	63	3	4	0	1	1	NA	0	4	0.0.4	39.2857142857143	NA
5648	US3382009	0	2	0	47	125	0	0	NA	NA	NA	41	NA	2021-02-23	0	1	0	-3.31800421417672	36	6	4	0	1	1	NA	0	4	0.0.4	39.2857142857143	NA
5278	US3352266	5	105	0	NA	NA	NA	0	NA	NA	NA	-1	NA	2021-03-03	0	1	0	-3.23963439105289	62	1	3	0	1	3	NA	1	3	0.0.3	186.3	NA
521	US3052244	0	125	0	NA	NA	NA	0	NA	NA	NA	-28	NA	2020-09-11	1	0	1	-2.98942169634673	32	5	1	0	1	2	NA	1	9	1.0.1	313.875	NA
3016	US3212317	0	125	0	NA	NA	NA	0	NA	NA	NA	-19	NA	2021-03-24	1	0	0	-3.00501432873554	42	6	1	0	1	2	NA	1	1	0.0.1	217.555555555556	NA
14360	US3162308	0	61	0	NA	NA	NA	0	0	0	0	NA	NA	2020-11-20	1	1	0	-2.70924885230614	32	0	0	0	0	4	NA	0	17	Unboosted	1	0
2419	US3192271	6	125	0	NA	NA	NA	0	NA	NA	NA	0	NA	2021-01-27	0	0	0	-3.39329893151502	38	6	2	0	1	3	NA	1	2	0.0.2	149.416666666667	NA
4245	US3272336	0	86	0	NA	NA	NA	0	NA	NA	NA	-33	NA	2021-02-08	0	0	0	-3.69806467407428	31	4	1	0	1	2	NA	1	1	0.0.1	217.555555555556	NA
586	US3052379	11	125	0	NA	NA	NA	0	NA	NA	NA	5	NA	2021-03-23	0	0	1	-2.85694582849819	59	5	2	0	1	3	NA	1	2	0.0.2	149.416666666667	NA
12137	US3802223	0	125	0	NA	NA	NA	0	NA	NA	NA	-35	NA	2020-10-09	1	0	0	-3.09573829886677	49	6	1	0	1	2	NA	1	9	1.0.1	313.875	NA
13969	US3992002	11	125	0	NA	NA	NA	0	NA	NA	NA	5	NA	2021-02-01	0	0	0	-3.60044007446635	53	3	3	0	1	3	NA	1	3	0.0.3	186.3	NA
790	US3062284	0	125	0	NA	NA	NA	0	NA	NA	NA	-20	NA	2020-09-17	1	0	0	-3.84838509507148	48	4	1	0	1	2	NA	1	9	1.0.1	313.875	NA
9039	US3582181	0	125	0	NA	NA	NA	0	NA	NA	NA	-16	NA	2020-11-10	0	0	0	-3.72888389309256	68	6	2	0	1	2	NA	1	10	1.0.2	186.3	NA
13197	US3892079	0	125	0	NA	NA	NA	0	NA	NA	NA	-22	NA	2021-02-12	1	1	0	-2.90435819564928	70	6	1	0	1	2	NA	1	1	0.0.1	217.555555555556	NA
738	US3062212	15	125	0	NA	NA	NA	0	NA	NA	NA	9	NA	2020-09-08	1	0	0	-2.83566603073313	71	6	2	0	1	3	NA	1	10	1.0.2	186.3	NA
8676	US3562107	19	125	0	NA	NA	NA	0	NA	NA	NA	13	NA	2021-03-08	1	1	0	-2.78966871267978	23	3	3	0	1	3	NA	1	3	0.0.3	186.3	NA
13874	US3972182	4	125	0	NA	NA	NA	0	NA	NA	NA	-2	NA	2020-10-14	1	1	0	-2.71739308829283	77	3	3	0	1	3	NA	1	11	1.0.3	223.625	NA
890	US3092157	0	125	0	NA	NA	NA	0	NA	NA	NA	-20	NA	2020-09-16	1	0	0	-3.09074855856311	63	6	1	0	1	2	NA	1	9	1.0.1	313.875	NA
4904	US3312258	6	125	0	NA	NA	NA	0	NA	NA	NA	0	NA	2021-03-01	1	1	0	-2.85189933060753	45	6	3	0	1	3	NA	1	3	0.0.3	186.3	NA
5240	US3352037	0	91	0	NA	NA	NA	0	NA	NA	NA	-34	NA	2021-02-03	0	0	0	-3.22542794650127	25	4	1	0	1	2	NA	1	1	0.0.1	217.555555555556	NA
2363	US3192165	20	125	0	NA	NA	NA	0	NA	NA	NA	14	NA	2020-09-07	1	1	0	-3.19443793298448	28	6	3	0	1	3	NA	1	11	1.0.3	223.625	NA
14661	US3222242	0	61	0	NA	NA	NA	0	0	0	0	NA	NA	2021-03-16	1	0	0	-2.89829229732536	26	0	0	0	0	4	NA	0	17	Unboosted	1	0
12157	US3802252	0	125	0	NA	NA	NA	0	NA	NA	NA	-27	NA	2020-10-15	1	1	0	-2.99976444791819	71	6	1	0	1	2	NA	1	9	1.0.1	313.875	NA
11241	US3752070	0	125	0	NA	NA	NA	0	NA	NA	NA	-28	NA	2020-09-10	1	0	0	-3.67421256450455	56	4	1	0	1	2	NA	1	9	1.0.1	313.875	NA
11248	US3752084	0	50	1	NA	NA	NA	1	NA	NA	NA	-19	50	2020-09-10	1	0	0	-3.03605467972444	60	6	1	0	1	2	NA	1	13	1.1.1	30.875	NA
15649	US3572197	0	61	0	NA	NA	NA	0	0	0	0	NA	NA	2020-10-05	1	0	1	-2.74492006391935	27	0	0	0	0	4	NA	0	17	Unboosted	1	0
5480	US3372186	0	125	0	NA	NA	NA	0	NA	NA	NA	-8	NA	2020-09-22	1	1	0	-3.92572410690401	53	4	2	0	1	2	NA	1	10	1.0.2	186.3	NA
12106	US3802170	0	125	0	NA	NA	NA	0	NA	NA	NA	-20	NA	2020-10-06	1	1	0	-2.66348048099428	63	6	1	0	1	2	NA	1	9	1.0.1	313.875	NA
4976	US3312541	0	125	0	NA	NA	NA	0	NA	NA	NA	-22	NA	2021-02-09	0	1	0	-3.73666488214799	59	4	1	0	1	2	NA	1	1	0.0.1	217.555555555556	NA
9329	US3622013	0	125	0	NA	NA	NA	0	NA	NA	NA	-12	NA	2020-09-09	1	0	0	-3.47222718535644	70	3	2	0	1	2	NA	1	10	1.0.2	186.3	NA
12454	US3822381	4	104	1	NA	NA	NA	1	NA	NA	NA	-2	104	2021-02-08	0	1	0	-3.3057216143381	55	3	2	0	1	3	NA	1	6	0.1.2	19.3333333333333	NA
7732	US3522383	18	125	0	NA	NA	NA	0	NA	NA	NA	12	NA	2020-09-24	1	0	0	-3.04761505226857	58	6	3	0	1	3	NA	1	11	1.0.3	223.625	NA
1372	US3122072	0	125	0	NA	NA	NA	0	NA	NA	NA	-21	NA	2020-08-27	1	1	1	-2.78401369417023	59	5	1	0	1	2	NA	1	9	1.0.1	313.875	NA
14002	US3992055	0	125	0	NA	NA	NA	0	NA	NA	NA	-30	NA	2020-11-03	1	0	0	-2.8543349204228	57	3	1	0	1	2	NA	1	9	1.0.1	313.875	NA
14401	US3172187	0	61	0	NA	NA	NA	0	0	0	0	NA	NA	2020-09-15	1	0	0	-2.83013749063261	21	0	0	0	0	4	NA	0	17	Unboosted	1	0
3672	US3242379	0	125	0	NA	NA	NA	0	NA	NA	NA	-8	NA	2020-10-21	1	0	0	-3.59430896755326	75	3	1	0	1	2	NA	1	9	1.0.1	313.875	NA
11819	US3782021	0	125	0	NA	NA	NA	0	NA	NA	NA	-14	NA	2020-09-11	1	0	0	-3.59911278420934	75	4	2	0	1	2	NA	1	10	1.0.2	186.3	NA
5307	US3352425	0	125	0	NA	NA	NA	0	NA	NA	NA	-13	NA	2020-10-22	1	1	0	-2.72891890553299	35	3	2	0	1	2	NA	1	10	1.0.2	186.3	NA
14604	US3202297	0	61	0	NA	NA	NA	0	0	0	0	NA	NA	2020-09-21	1	1	1	-3.11909245574033	66	0	0	0	0	4	NA	0	17	Unboosted	1	0
11976	US3792077	11	125	0	NA	NA	NA	0	NA	NA	NA	5	NA	2020-11-02	1	1	0	-3.82673638636127	75	3	3	0	1	3	NA	1	11	1.0.3	223.625	NA
15883	US3732309	0	61	0	NA	NA	NA	0	0	0	0	NA	NA	2020-10-08	1	1	1	-4.55390153179756	73	0	0	0	0	4	NA	0	17	Unboosted	1	0
5382	US3362286	0	125	0	NA	NA	NA	0	NA	NA	NA	-22	NA	2021-02-19	0	0	0	-4.08800365670459	31	3	1	0	1	2	NA	1	1	0.0.1	217.555555555556	NA
11473	US3762037	39	125	0	NA	NA	NA	0	NA	NA	NA	33	NA	2021-02-15	0	0	1	-2.07222125051474	72	5	3	0	1	3	NA	1	3	0.0.3	186.3	NA
1815	US3162019	0	125	0	NA	NA	NA	0	NA	NA	NA	-21	NA	2021-02-16	0	0	1	-2.57121067040198	57	5	1	0	1	2	NA	1	1	0.0.1	217.555555555556	NA
5504	US3372232	7	125	0	NA	NA	NA	0	NA	NA	NA	1	NA	2021-02-24	0	0	0	-2.45188858569201	43	6	3	0	1	3	NA	1	3	0.0.3	186.3	NA
8129	US3542042	4	125	0	NA	NA	NA	0	NA	NA	NA	-2	NA	2021-02-10	0	1	0	-3.28263711959918	72	3	2	0	1	3	NA	1	2	0.0.2	149.416666666667	NA
2456	US3192350	33	125	0	NA	NA	NA	0	NA	NA	NA	27	NA	2020-09-22	1	0	0	-3.25748815091036	61	6	3	0	1	3	NA	1	11	1.0.3	223.625	NA
10244	US3692008	0	125	0	NA	NA	NA	0	NA	NA	NA	-19	NA	2020-09-25	1	0	0	-2.69826843191415	52	6	2	0	1	2	NA	1	10	1.0.2	186.3	NA
12749	US3852101	0	125	0	NA	NA	NA	0	NA	NA	NA	-9	NA	2021-02-25	0	0	0	-2.87984489735005	75	6	1	0	1	2	NA	1	1	0.0.1	217.555555555556	NA
11255	US3752094	0	125	0	NA	NA	NA	0	NA	NA	NA	-26	NA	2020-09-09	1	0	0	-3.0539636223294	52	6	1	0	1	2	NA	1	9	1.0.1	313.875	NA
3203	US3222316	0	125	0	NA	NA	NA	0	NA	NA	NA	-27	NA	2020-09-23	0	0	1	-3.65771118287722	36	4	1	0	1	2	NA	1	9	1.0.1	313.875	NA
4921	US3312353	0	125	0	NA	NA	NA	0	NA	NA	NA	-19	NA	2020-09-25	1	0	0	-2.72253360676152	63	6	1	0	1	2	NA	1	9	1.0.1	313.875	NA
13485	US3932165	14	125	0	NA	NA	NA	0	NA	NA	NA	8	NA	2021-03-02	0	0	0	-3.41876737404867	18	6	3	0	1	3	NA	1	3	0.0.3	186.3	NA
228	US3022268	0	125	0	NA	NA	NA	0	NA	NA	NA	-22	NA	2020-09-23	0	0	0	-3.33774558154171	66	4	1	0	1	2	NA	1	9	1.0.1	313.875	NA
246	US3032014	0	91	0	NA	NA	NA	0	NA	NA	NA	-29	NA	2021-02-16	0	0	0	-2.69402400285392	72	6	1	0	1	2	NA	1	1	0.0.1	217.555555555556	NA
751	US3062230	0	61	1	NA	NA	NA	1	NA	NA	NA	-16	61	2021-02-16	0	0	1	-3.05301714936667	69	5	2	0	1	2	NA	1	6	0.1.2	19.3333333333333	NA
15050	US3332055	0	61	0	NA	NA	NA	0	0	0	0	NA	NA	2021-02-16	0	1	1	-2.59484389014429	57	0	0	0	0	4	NA	0	17	Unboosted	1	0
3746	US3252117	0	125	0	NA	NA	NA	0	NA	NA	NA	-12	NA	2021-02-08	0	0	0	-3.12571660538842	22	1	2	0	1	2	NA	1	2	0.0.2	149.416666666667	NA
14922	US3292272	0	61	0	NA	NA	NA	0	0	0	0	NA	NA	2020-09-17	1	1	0	-3.24777882059075	61	0	0	0	0	4	NA	0	17	Unboosted	1	0
14261	US3112472	0	36	0	NA	NA	NA	0	0	0	0	NA	NA	2020-10-09	1	0	0	-3.38315113742817	38	0	0	0	0	4	NA	0	17	Unboosted	1	0
11283	US3752137	0	125	0	NA	NA	NA	0	NA	NA	NA	-16	NA	2021-02-23	0	0	0	-2.70824779965722	66	6	2	0	1	2	NA	1	2	0.0.2	149.416666666667	NA
3394	US3232087	32	125	0	NA	NA	NA	0	NA	NA	NA	26	NA	2020-09-18	1	0	0	-3.70965065303899	75	4	3	0	1	3	NA	1	11	1.0.3	223.625	NA
7663	US3522253	15	125	0	NA	NA	NA	0	NA	NA	NA	9	NA	2020-10-14	1	0	0	-3.05485383002051	65	6	3	0	1	3	NA	1	11	1.0.3	223.625	NA
6775	US3462040	0	125	0	NA	NA	NA	0	NA	NA	NA	-20	NA	2021-02-09	0	1	1	-3.2563699973089	65	5	1	0	1	2	NA	1	1	0.0.1	217.555555555556	NA
2635	US3192673	0	125	0	NA	NA	NA	0	NA	NA	NA	-13	NA	2021-03-08	0	0	0	-3.21872412854146	69	6	2	0	1	2	NA	1	2	0.0.2	149.416666666667	NA
3407	US3232118	0	8	0	43	125	0	0	NA	NA	NA	37	NA	2020-10-05	1	0	0	-2.81657392045724	72	6	4	0	1	1	NA	0	12	1.0.4	34	NA
6976	US3472055	0	125	0	NA	NA	NA	0	NA	NA	NA	-23	NA	2021-02-24	0	1	0	-2.48729176102821	60	6	1	0	1	2	NA	1	1	0.0.1	217.555555555556	NA
15665	US3572284	0	61	0	NA	NA	NA	0	0	0	0	NA	NA	2021-02-25	0	0	0	-3.18591535248333	77	0	0	0	0	4	NA	0	17	Unboosted	1	0
265	US3032122	0	125	0	NA	NA	NA	0	NA	NA	NA	-36	NA	2020-09-04	0	0	0	-2.87646558445559	56	6	1	0	1	2	NA	1	9	1.0.1	313.875	NA
4081	US3262130	6	125	0	NA	NA	NA	0	NA	NA	NA	0	NA	2021-02-11	0	0	0	-2.21875712563819	57	6	3	0	1	3	NA	1	3	0.0.3	186.3	NA
2893	US3202255	0	125	0	NA	NA	NA	0	NA	NA	NA	-12	NA	2021-03-02	0	0	1	-2.47334588308722	64	5	2	0	1	2	NA	1	2	0.0.2	149.416666666667	NA
1512	US3142036	26	125	0	NA	NA	NA	0	NA	NA	NA	20	NA	2021-02-10	0	1	0	-2.69448062446277	67	6	3	0	1	3	NA	1	3	0.0.3	186.3	NA
7488	US3502212	0	125	0	NA	NA	NA	0	NA	NA	NA	-27	NA	2020-11-16	1	0	0	-3.12667156168988	33	3	1	0	1	2	NA	1	9	1.0.1	313.875	NA
1076	US3112013	0	125	0	NA	NA	NA	0	NA	NA	NA	-16	NA	2021-01-29	0	0	0	-3.53792524594746	64	4	2	0	1	2	NA	1	2	0.0.2	149.416666666667	NA
8250	US3542237	0	125	0	NA	NA	NA	0	NA	NA	NA	-21	NA	2021-03-01	1	0	0	-2.5867172077814	47	6	1	0	1	2	NA	1	1	0.0.1	217.555555555556	NA
11040	US3742178	7	125	0	NA	NA	NA	0	NA	NA	NA	1	NA	2021-02-08	0	0	0	-2.89995974719829	72	6	2	0	1	3	NA	1	2	0.0.2	149.416666666667	NA
12709	US3852034	0	44	1	NA	NA	NA	1	NA	NA	NA	-9	44	2020-09-23	1	0	0	-3.24179003520285	61	4	2	0	1	2	NA	1	14	1.1.2	15.0909090909091	NA
12230	US3822013	6	125	0	NA	NA	NA	0	NA	NA	NA	0	NA	2021-02-04	0	1	0	-3.84654583854253	50	4	2	0	1	3	NA	1	2	0.0.2	149.416666666667	NA
10061	US3672295	0	125	0	NA	NA	NA	0	NA	NA	NA	-13	NA	2020-09-25	1	0	0	-3.70984037205485	46	4	2	0	1	2	NA	1	10	1.0.2	186.3	NA
1126	US3112110	25	125	0	NA	NA	NA	0	NA	NA	NA	19	NA	2021-02-11	0	0	1	-2.15651532116642	80	5	3	0	1	3	NA	1	3	0.0.3	186.3	NA
2605	US3192624	5	125	0	NA	NA	NA	0	NA	NA	NA	-1	NA	2020-09-29	1	1	0	-3.1464974746476	29	3	2	0	1	3	NA	1	10	1.0.2	186.3	NA
10455	US3712152	0	125	0	NA	NA	NA	0	NA	NA	NA	-26	NA	2020-10-23	1	0	0	-2.68797886285198	69	6	1	0	1	2	NA	1	9	1.0.1	313.875	NA
13541	US3932293	19	125	0	NA	NA	NA	0	NA	NA	NA	13	NA	2021-03-03	0	0	0	-3.4960058856754	67	4	3	0	1	3	NA	1	3	0.0.3	186.3	NA
1802	US3162002	8	125	0	NA	NA	NA	0	NA	NA	NA	2	NA	2020-08-24	1	0	1	-3.77253312014019	54	1	3	0	1	3	NA	1	11	1.0.3	223.625	NA
3385	US3232065	33	125	0	NA	NA	NA	0	NA	NA	NA	27	NA	2020-09-22	1	0	0	-2.88455304167586	71	6	3	0	1	3	NA	1	11	1.0.3	223.625	NA
15203	US3392023	0	12	0	NA	NA	NA	0	0	0	0	NA	NA	2020-09-08	1	1	0	-4.45488771437012	25	0	0	0	0	4	NA	0	17	Unboosted	1	0
5702	US3382098	0	125	0	NA	NA	NA	0	NA	NA	NA	-29	NA	2020-09-24	1	0	0	-2.77526481231	60	3	1	0	1	2	NA	1	9	1.0.1	313.875	NA
14373	US3172084	0	61	0	NA	NA	NA	0	0	0	0	NA	NA	2020-09-10	1	0	0	-3.63026882482143	56	0	0	0	0	4	NA	0	17	Unboosted	1	0
6327	US3432042	0	64	0	NA	NA	NA	0	NA	NA	NA	-33	NA	2020-09-03	1	0	0	-2.99824829264325	73	6	1	0	1	2	NA	1	9	1.0.1	313.875	NA
13635	US3952018	18	125	0	NA	NA	NA	0	NA	NA	NA	12	NA	2021-03-12	0	0	0	-3.66586183148725	53	4	3	0	1	3	NA	1	3	0.0.3	186.3	NA
2435	US3192305	0	125	0	NA	NA	NA	0	NA	NA	NA	-23	NA	2020-09-18	1	0	0	-3.12877854011032	53	6	1	0	1	2	NA	1	9	1.0.1	313.875	NA
1409	US3122144	0	125	0	NA	NA	NA	0	NA	NA	NA	-28	NA	2021-02-12	0	1	0	-3.10328638385827	52	6	1	0	1	2	NA	1	1	0.0.1	217.555555555556	NA
7058	US3482073	0	125	0	NA	NA	NA	0	NA	NA	NA	-8	NA	2021-02-11	0	0	0	-3.66670177036396	34	4	1	0	1	2	NA	1	1	0.0.1	217.555555555556	NA
15886	US3732320	0	61	0	NA	NA	NA	0	0	0	0	NA	NA	2020-10-09	1	1	0	-2.83962538919793	30	0	0	0	0	4	NA	0	17	Unboosted	1	0
4595	US3302069	0	50	0	NA	NA	NA	0	NA	NA	NA	-22	NA	2021-03-23	0	0	1	-2.41085147072982	73	5	1	0	1	2	NA	1	1	0.0.1	217.555555555556	NA
6986	US3472067	0	125	0	NA	NA	NA	0	NA	NA	NA	-29	NA	2020-10-20	1	1	1	-4.05936512230589	68	1	1	0	1	2	NA	1	9	1.0.1	313.875	NA
4694	US3302247	20	125	0	NA	NA	NA	0	NA	NA	NA	14	NA	2021-02-05	0	0	0	-2.97832149234762	69	6	3	0	1	3	NA	1	3	0.0.3	186.3	NA
11986	US3792100	12	125	0	NA	NA	NA	0	NA	NA	NA	6	NA	2020-11-18	1	0	0	-2.84116031800122	27	3	3	0	1	3	NA	1	11	1.0.3	223.625	NA
15587	US3522452	0	15	1	NA	NA	NA	1	0	0	0	NA	NA	2020-10-02	1	0	0	-2.68629451626394	54	0	0	0	0	4	NA	0	17	Unboosted	1	0
2105	US3182100	5	125	0	NA	NA	NA	0	NA	NA	NA	-1	NA	2020-08-31	1	1	0	-2.773926310033	43	6	3	0	1	3	NA	1	11	1.0.3	223.625	NA
7523	US3512241	7	125	0	NA	NA	NA	0	NA	NA	NA	1	NA	2020-10-07	1	1	0	-3.2558797767927	55	4	2	0	1	3	NA	1	10	1.0.2	186.3	NA
14892	US3282024	0	5	1	NA	NA	NA	1	0	0	0	NA	NA	2020-09-04	1	1	0	-3.07904569036792	67	0	0	0	0	4	NA	0	17	Unboosted	1	0
15839	US3722165	0	36	1	NA	NA	NA	1	0	0	0	NA	NA	2020-09-04	1	0	0	-2.82660340922765	58	0	0	0	0	4	NA	0	17	Unboosted	1	0
12485	US3822429	13	125	0	NA	NA	NA	0	NA	NA	NA	7	NA	2020-10-21	1	0	0	-3.41642311602996	64	1	2	0	1	3	NA	1	10	1.0.2	186.3	NA
2320	US3192093	0	6	0	50	125	0	0	NA	NA	NA	44	NA	2020-09-03	1	0	1	-3.0121780701577	49	5	4	0	1	1	NA	0	12	1.0.4	34	NA
11487	US3762060	11	63	1	NA	NA	NA	1	NA	NA	NA	5	63	2020-09-23	1	0	0	-2.68501217629767	71	6	2	0	1	3	NA	1	14	1.1.2	15.0909090909091	NA
1918	US3162183	0	125	0	NA	NA	NA	0	NA	NA	NA	-29	NA	2020-09-22	1	0	0	-3.48706229545886	29	4	1	0	1	2	NA	1	9	1.0.1	313.875	NA
13267	US3912068	4	125	0	NA	NA	NA	0	NA	NA	NA	-2	NA	2020-09-29	1	0	0	-3.3346034537916	65	4	2	0	1	3	NA	1	10	1.0.2	186.3	NA
7284	US3492138	0	125	0	NA	NA	NA	0	NA	NA	NA	-20	NA	2021-03-01	0	0	1	-2.68079062855652	66	2	1	0	1	2	NA	1	1	0.0.1	217.555555555556	NA
4818	US3302455	14	125	0	NA	NA	NA	0	NA	NA	NA	8	NA	2021-02-11	0	1	1	-4.2679447964402	43	1	3	0	1	3	NA	1	3	0.0.3	186.3	NA
15492	US3472015	0	61	0	NA	NA	NA	0	0	0	0	NA	NA	2021-02-10	0	0	0	-3.09253386420866	70	0	0	0	0	4	NA	0	17	Unboosted	1	0
9938	US3672010	7	125	0	NA	NA	NA	0	NA	NA	NA	1	NA	2020-09-04	1	0	0	-3.07716598078339	45	6	2	0	1	3	NA	1	10	1.0.2	186.3	NA
14872	US3272105	0	26	0	NA	NA	NA	0	0	0	0	NA	NA	2020-09-08	1	0	0	-2.93042489097501	70	0	0	0	0	4	NA	0	17	Unboosted	1	0
13455	US3932109	4	125	0	NA	NA	NA	0	NA	NA	NA	-2	NA	2021-03-16	0	1	0	-3.15690823570728	24	6	2	0	1	3	NA	1	2	0.0.2	149.416666666667	NA
1897	US3162153	35	125	0	NA	NA	NA	0	NA	NA	NA	29	NA	2020-09-16	1	0	0	-2.71009564468386	26	6	3	0	1	3	NA	1	11	1.0.3	223.625	NA
9963	US3672063	0	125	0	NA	NA	NA	0	NA	NA	NA	-7	NA	2020-09-08	1	1	0	-2.70413137847136	80	6	2	0	1	2	NA	1	10	1.0.2	186.3	NA
2132	US3182146	0	125	0	NA	NA	NA	0	NA	NA	NA	-13	NA	2021-02-23	0	0	1	-2.98787998845169	26	5	1	0	1	2	NA	1	1	0.0.1	217.555555555556	NA
621	US3062048	0	125	0	NA	NA	NA	0	NA	NA	NA	-33	NA	2020-08-31	0	0	0	-3.39994479555066	66	4	1	0	1	2	NA	1	9	1.0.1	313.875	NA
7347	US3492251	0	42	1	NA	NA	NA	1	NA	NA	NA	-12	42	2021-02-05	0	0	0	-3.36153016829313	80	6	2	0	1	2	NA	1	6	0.1.2	19.3333333333333	NA
9212	US3602060	0	125	0	NA	NA	NA	0	NA	NA	NA	-12	NA	2021-02-08	0	0	0	-2.54626521483447	38	6	1	0	1	2	NA	1	1	0.0.1	217.555555555556	NA
5573	US3372357	4	125	0	NA	NA	NA	0	NA	NA	NA	-2	NA	2020-10-14	1	0	0	-3.3882509687195	66	4	3	0	1	3	NA	1	11	1.0.3	223.625	NA
8081	US3532252	11	125	0	NA	NA	NA	0	NA	NA	NA	5	NA	2020-10-06	0	1	0	-3.5622492400407	65	4	2	0	1	3	NA	1	10	1.0.2	186.3	NA
10212	US3682164	0	125	0	NA	NA	NA	0	NA	NA	NA	-14	NA	2021-02-03	0	1	0	-3.42689601707535	38	6	2	0	1	2	NA	1	2	0.0.2	149.416666666667	NA
7025	US3482012	0	125	0	NA	NA	NA	0	NA	NA	NA	-12	NA	2021-02-03	1	0	1	-4.10533077118539	36	1	2	0	1	2	NA	1	2	0.0.2	149.416666666667	NA
14828	US3252497	0	57	0	NA	NA	NA	0	0	0	0	NA	NA	2021-01-30	0	0	0	-3.70918375792539	59	0	0	0	0	4	NA	0	17	Unboosted	1	0
3537	US3242165	0	125	0	NA	NA	NA	0	NA	NA	NA	-15	NA	2020-09-18	1	0	1	-2.08192734861503	55	5	2	0	1	2	NA	1	10	1.0.2	186.3	NA
13616	US3942135	5	125	0	NA	NA	NA	0	NA	NA	NA	-1	NA	2020-10-26	1	0	0	-3.99012319504196	71	3	2	0	1	3	NA	1	10	1.0.2	186.3	NA
3356	US3232010	0	9	0	46	125	0	0	NA	NA	NA	40	NA	2021-02-08	0	0	0	-2.65139497180977	76	6	4	0	1	1	NA	0	4	0.0.4	39.2857142857143	NA
11118	US3742324	0	125	0	NA	NA	NA	0	NA	NA	NA	-16	NA	2021-02-11	0	0	1	-2.70497907615791	50	2	2	0	1	2	NA	1	2	0.0.2	149.416666666667	NA
1482	US3132144	8	125	0	NA	NA	NA	0	NA	NA	NA	2	NA	2020-11-17	1	0	1	-2.82079438857285	46	5	2	0	1	3	NA	1	10	1.0.2	186.3	NA
9748	US3642304	7	125	0	NA	NA	NA	0	NA	NA	NA	1	NA	2021-02-20	0	0	0	-2.87522840995419	45	3	3	0	1	3	NA	1	3	0.0.3	186.3	NA
7112	US3482158	0	125	0	NA	NA	NA	0	NA	NA	NA	-22	NA	2020-09-25	1	0	0	-3.12936275374608	39	4	1	0	1	2	NA	1	9	1.0.1	313.875	NA
2685	US3192770	12	33	1	NA	NA	NA	1	NA	NA	NA	6	33	2020-11-04	1	1	0	-3.42345791738645	64	3	3	0	1	3	NA	1	15	1.1.3	21.7142857142857	NA
14287	US3142178	0	61	0	NA	NA	NA	0	0	0	0	NA	NA	2020-09-08	1	1	0	-2.81628144765901	51	0	0	0	0	4	NA	0	17	Unboosted	1	0
8031	US3532175	22	125	0	NA	NA	NA	0	NA	NA	NA	16	NA	2021-02-15	0	0	0	-3.05041630697302	67	6	3	0	1	3	NA	1	3	0.0.3	186.3	NA
10768	US3722434	0	125	0	NA	NA	NA	0	NA	NA	NA	-13	NA	2021-02-08	0	0	0	-3.61516125087768	80	3	2	0	1	2	NA	1	2	0.0.2	149.416666666667	NA
756	US3062237	0	6	0	40	125	0	0	NA	NA	NA	34	NA	2021-02-12	0	0	0	-2.21940664919492	25	6	4	0	1	1	NA	0	4	0.0.4	39.2857142857143	NA
4433	US3292198	0	125	0	NA	NA	NA	0	5.55648100736378	2.52762990087134	NA	-22	NA	2020-09-12	1	0	0	-3.14028805662351	41	1	1	1	1	2	NA	1	9	1.0.1	313.875	3.02885110649244
2500	US3192431	0	125	0	NA	NA	NA	0	NA	NA	NA	-7	NA	2021-02-16	0	1	1	-3.54278991512691	66	4	2	0	1	2	NA	1	2	0.0.2	149.416666666667	NA
203	US3022161	0	125	0	NA	NA	NA	0	NA	NA	NA	-26	NA	2021-02-03	0	1	0	-2.64743865962795	54	6	1	0	1	2	NA	1	1	0.0.1	217.555555555556	NA
15917	US3752190	0	9	0	NA	NA	NA	0	0	0	0	NA	NA	2020-09-24	1	0	1	-2.54151023026489	30	0	0	0	0	4	NA	0	17	Unboosted	1	0
6569	US3442143	4	125	0	NA	NA	NA	0	NA	NA	NA	-2	NA	2020-10-13	1	0	1	-3.06425852715516	54	5	3	0	1	3	NA	1	11	1.0.3	223.625	NA
15743	US3642323	0	36	1	NA	NA	NA	1	0	0	0	NA	NA	2021-02-25	0	0	0	-3.14352655519718	53	0	0	0	0	4	NA	0	17	Unboosted	1	0
12928	US3872010	0	16	0	50	125	0	0	NA	NA	NA	44	NA	2020-08-28	1	1	0	-2.95453610950707	69	6	4	0	1	1	NA	0	12	1.0.4	34	NA
5662	US3382032	0	125	0	NA	NA	NA	0	NA	NA	NA	-13	NA	2021-02-04	0	0	0	-3.21806691580777	75	1	2	0	1	2	NA	1	2	0.0.2	149.416666666667	NA
12028	US3802059	0	125	0	NA	NA	NA	0	NA	NA	NA	-33	NA	2020-09-25	1	1	0	-3.20619307452744	63	6	1	0	1	2	NA	1	9	1.0.1	313.875	NA
15623	US3562127	0	19	0	NA	NA	NA	0	0	0	0	NA	NA	2020-10-06	1	0	0	-2.8168767907746	70	0	0	0	0	4	NA	0	17	Unboosted	1	0
7418	US3502048	0	125	0	NA	NA	NA	0	NA	NA	NA	-9	NA	2021-02-18	0	1	0	-3.20957798971825	49	4	2	0	1	2	NA	1	2	0.0.2	149.416666666667	NA
386	US3042291	0	6	0	40	125	0	0	NA	NA	NA	34	NA	2020-09-18	1	0	0	-3.16014605744951	59	6	4	0	1	1	NA	0	12	1.0.4	34	NA
11144	US3742373	0	125	0	NA	NA	NA	0	NA	NA	NA	-9	NA	2021-02-08	0	0	0	-3.3608517181743	63	4	1	0	1	2	NA	1	1	0.0.1	217.555555555556	NA
8804	US3572096	7	125	0	NA	NA	NA	0	NA	NA	NA	1	NA	2020-09-24	1	0	0	-2.6339642204405	40	3	2	0	1	3	NA	1	10	1.0.2	186.3	NA
2811	US3202090	0	125	0	NA	NA	NA	0	NA	NA	NA	-14	NA	2020-09-10	0	0	1	-2.628590917535	24	5	1	0	1	2	NA	1	9	1.0.1	313.875	NA
9524	US3632087	0	125	0	NA	NA	NA	0	NA	NA	NA	-15	NA	2021-02-01	0	1	0	-3.57608425803291	31	4	2	0	1	2	NA	1	2	0.0.2	149.416666666667	NA
14206	US3102339	0	61	0	NA	NA	NA	0	0	0	0	NA	NA	2020-10-06	1	0	0	-3.13141927386425	57	0	0	0	0	4	NA	0	17	Unboosted	1	0
8648	US3562055	0	125	0	NA	NA	NA	0	NA	NA	NA	-14	NA	2021-02-25	0	0	0	-3.21216793879173	60	6	1	0	1	2	NA	1	1	0.0.1	217.555555555556	NA
7190	US3482314	19	125	0	NA	NA	NA	0	NA	NA	NA	13	NA	2021-02-04	0	0	1	-3.2284636990521	67	2	3	0	1	3	NA	1	3	0.0.3	186.3	NA
6061	US3412180	0	16	0	64	125	0	0	NA	NA	NA	58	NA	2021-02-03	0	0	1	-2.88839968177356	41	5	4	0	1	1	NA	0	4	0.0.4	39.2857142857143	NA
11494	US3762070	6	125	0	NA	NA	NA	0	NA	NA	NA	0	NA	2021-01-27	0	0	0	-3.21248973581597	31	6	2	0	1	3	NA	1	2	0.0.2	149.416666666667	NA
4152	US3262263	21	125	0	NA	NA	NA	0	NA	NA	NA	15	NA	2021-02-10	0	0	0	-2.97107151653015	56	6	3	0	1	3	NA	1	3	0.0.3	186.3	NA
5220	US3342308	0	125	0	NA	NA	NA	0	NA	NA	NA	-14	NA	2020-10-26	1	0	0	-2.90282408006505	26	3	2	0	1	2	NA	1	10	1.0.2	186.3	NA
11140	US3742361	4	125	0	NA	NA	NA	0	NA	NA	NA	-2	NA	2020-10-12	1	0	1	-3.78254951174087	68	4	2	0	1	3	NA	1	10	1.0.2	186.3	NA
6199	US3422102	0	125	0	NA	NA	NA	0	NA	NA	NA	-21	NA	2021-02-08	0	0	0	-2.98869878585012	66	6	1	0	1	2	NA	1	1	0.0.1	217.555555555556	NA
1621	US3142221	21	125	0	NA	NA	NA	0	NA	NA	NA	15	NA	2021-03-02	0	0	1	-2.62788026819488	35	5	3	0	1	3	NA	1	3	0.0.3	186.3	NA
6034	US3412116	0	5	0	41	125	0	0	NA	NA	NA	35	NA	2020-09-01	0	0	0	-2.94498225075148	20	6	4	0	1	1	NA	0	12	1.0.4	34	NA
12046	US3802081	0	112	1	NA	NA	NA	1	NA	NA	NA	-27	112	2021-02-04	0	1	0	-3.33570579480566	31	6	1	0	1	2	NA	1	5	0.1.1	28.7777777777778	NA
8221	US3542192	0	125	0	NA	NA	NA	0	NA	NA	NA	-35	NA	2020-10-07	1	0	1	-3.41939145180131	82	4	1	0	1	2	NA	1	9	1.0.1	313.875	NA
4515	US3292350	5	125	0	NA	NA	NA	0	NA	NA	NA	-1	NA	2020-09-24	1	0	1	-3.52132157427713	63	4	3	0	1	3	NA	1	11	1.0.3	223.625	NA
7196	US3482326	26	125	0	NA	NA	NA	0	NA	NA	NA	20	NA	2020-11-20	1	0	0	-3.77473320778302	51	3	3	0	1	3	NA	1	11	1.0.3	223.625	NA
7000	US3472095	0	125	0	NA	NA	NA	0	NA	NA	NA	-8	NA	2020-11-03	1	0	0	-2.99573802923327	43	3	2	0	1	2	NA	1	10	1.0.2	186.3	NA
6757	US3462004	4	89	0	NA	NA	NA	0	NA	NA	NA	-2	NA	2021-02-18	0	1	1	-3.40891957221149	37	4	2	0	1	3	NA	1	2	0.0.2	149.416666666667	NA
4436	US3292207	21	125	0	NA	NA	NA	0	NA	NA	NA	15	NA	2020-09-15	0	1	0	-2.8883020513115	58	3	3	0	1	3	NA	1	11	1.0.3	223.625	NA
12221	US3812335	0	125	0	NA	NA	NA	0	NA	NA	NA	-12	NA	2020-10-27	1	0	0	-2.82762909185389	72	6	2	0	1	2	NA	1	10	1.0.2	186.3	NA
8549	US3552398	6	41	1	NA	NA	NA	1	NA	NA	NA	0	41	2021-02-17	0	0	1	-3.50700134774466	76	2	2	0	1	3	NA	1	6	0.1.2	19.3333333333333	NA
4802	US3302422	14	125	0	NA	NA	NA	0	NA	NA	NA	8	NA	2020-09-25	1	0	1	-2.75244835177284	39	5	3	0	1	3	NA	1	11	1.0.3	223.625	NA
4594	US3302064	0	125	0	NA	NA	NA	0	NA	NA	NA	-8	NA	2020-09-03	1	0	0	-3.33979691883447	74	4	2	0	1	2	NA	1	10	1.0.2	186.3	NA
6598	US3452025	0	125	0	NA	NA	NA	0	NA	NA	NA	-21	NA	2020-08-27	1	0	0	-3.71429345374823	70	4	1	0	1	2	NA	1	9	1.0.1	313.875	NA
10405	US3712022	0	125	0	NA	NA	NA	0	NA	NA	NA	-23	NA	2021-03-01	0	1	0	-2.86623092271789	67	6	1	0	1	2	NA	1	1	0.0.1	217.555555555556	NA
13342	US3922004	22	54	1	NA	NA	NA	1	NA	NA	NA	16	54	2020-09-25	0	0	0	-2.50565561493383	53	6	3	0	1	3	NA	1	15	1.1.3	21.7142857142857	NA
10040	US3672247	15	125	0	NA	NA	NA	0	NA	NA	NA	9	NA	2020-09-22	1	0	1	-3.09373698555448	50	5	3	0	1	3	NA	1	11	1.0.3	223.625	NA
10465	US3712174	0	125	0	NA	NA	NA	0	NA	NA	NA	-21	NA	2021-03-01	0	0	0	-3.59771261684797	64	3	1	0	1	2	NA	1	1	0.0.1	217.555555555556	NA
263	US3032115	0	62	0	NA	NA	NA	0	NA	NA	NA	-37	NA	2020-09-03	0	0	1	-4.81037083987245	39	2	1	0	1	2	NA	1	9	1.0.1	313.875	NA
11643	US3762285	0	125	0	NA	NA	NA	0	NA	NA	NA	-20	NA	2020-10-15	1	0	0	-2.69471706549558	70	6	1	0	1	2	NA	1	9	1.0.1	313.875	NA
7939	US3532022	0	125	0	NA	NA	NA	0	NA	NA	NA	-9	NA	2020-09-14	1	1	0	-2.86511503564612	48	6	2	0	1	2	NA	1	10	1.0.2	186.3	NA
15932	US3762288	0	61	0	NA	NA	NA	0	0	0	0	NA	NA	2021-02-09	0	0	0	-3.85531957711976	76	0	0	0	0	4	NA	0	17	Unboosted	1	0
12551	US3832073	6	63	1	NA	NA	NA	1	NA	NA	NA	0	63	2020-09-01	1	0	0	-3.12690594548951	40	6	3	0	1	3	NA	1	15	1.1.3	21.7142857142857	NA
12042	US3802076	0	125	0	NA	NA	NA	0	NA	NA	NA	-16	NA	2020-09-29	1	0	0	-2.89616910245606	44	3	2	0	1	2	NA	1	10	1.0.2	186.3	NA
9248	US3602114	0	125	0	NA	NA	NA	0	NA	NA	NA	-14	NA	2020-10-28	1	0	0	-3.09211253416202	50	6	2	0	1	2	NA	1	10	1.0.2	186.3	NA
9092	US3592093	0	125	0	NA	NA	NA	0	NA	NA	NA	-15	NA	2020-09-06	1	0	1	-2.49046416569141	58	5	2	0	1	2	NA	1	10	1.0.2	186.3	NA
15911	US3742430	0	61	0	NA	NA	NA	0	0	0	0	NA	NA	2021-02-27	0	0	0	-2.45866838821595	51	0	0	0	0	4	NA	0	17	Unboosted	1	0
1785	US3152487	0	90	1	NA	NA	NA	1	NA	NA	NA	-22	90	2021-02-15	0	0	0	-2.92486687734674	73	3	1	0	1	2	NA	1	5	0.1.1	28.7777777777778	NA
8323	US3552008	7	125	0	NA	NA	NA	0	NA	NA	NA	1	NA	2020-09-08	1	1	0	-3.0816133924756	60	3	2	0	1	3	NA	1	10	1.0.2	186.3	NA
15005	US3312633	0	61	0	NA	NA	NA	0	0	0	0	NA	NA	2021-02-18	0	0	0	-2.61749727270543	66	0	0	0	0	4	NA	0	17	Unboosted	1	0
9310	US3612054	0	125	0	NA	NA	NA	0	NA	NA	NA	-21	NA	2021-02-03	0	0	0	-4.05675902715512	71	1	1	0	1	2	NA	1	1	0.0.1	217.555555555556	NA
5627	US3372456	11	52	1	NA	NA	NA	1	NA	NA	NA	5	52	2021-03-01	0	0	0	-3.08041043736483	64	6	3	0	1	3	NA	1	7	0.1.3	17.9	NA
2376	US3192184	21	125	0	NA	NA	NA	0	NA	NA	NA	15	NA	2021-03-04	0	0	1	-3.46487450868741	72	4	3	0	1	3	NA	1	3	0.0.3	186.3	NA
15826	US3712138	0	61	0	NA	NA	NA	0	0	0	0	NA	NA	2020-10-22	1	1	0	-2.69221785271136	67	0	0	0	0	4	NA	0	17	Unboosted	1	0
8353	US3552065	5	125	0	NA	NA	NA	0	NA	NA	NA	-1	NA	2020-09-14	1	0	0	-3.50205567504818	67	4	3	0	1	3	NA	1	11	1.0.3	223.625	NA
5740	US3382161	0	125	0	NA	NA	NA	0	NA	NA	NA	-22	NA	2020-09-30	1	1	0	-3.33016087242271	66	4	1	0	1	2	NA	1	9	1.0.1	313.875	NA
8881	US3572292	6	125	0	NA	NA	NA	0	NA	NA	NA	0	NA	2020-10-12	1	0	0	-3.49532458394131	44	1	2	0	1	3	NA	1	10	1.0.2	186.3	NA
810	US3062314	0	125	0	NA	NA	NA	0	NA	NA	NA	-27	NA	2021-02-08	0	1	0	-3.66448621209668	42	4	1	0	1	2	NA	1	1	0.0.1	217.555555555556	NA
7730	US3522380	28	125	0	NA	NA	NA	0	NA	NA	NA	22	NA	2021-02-17	0	1	0	-3.5253134155345	63	3	3	0	1	3	NA	1	3	0.0.3	186.3	NA
14698	US3222546	0	61	0	NA	NA	NA	0	0	0	0	NA	NA	2021-04-12	0	0	0	-2.93661700760419	81	0	0	0	0	4	NA	0	17	Unboosted	1	0
15974	US3812158	0	33	0	NA	NA	NA	0	0	0	0	NA	NA	2020-09-10	1	0	0	-2.76380607615431	57	0	0	0	0	4	NA	0	17	Unboosted	1	0
10191	US3682128	0	125	0	NA	NA	NA	0	NA	NA	NA	-14	NA	2020-10-14	1	1	0	-2.87193731359754	61	6	1	0	1	2	NA	1	9	1.0.1	313.875	NA
8889	US3572312	19	125	0	NA	NA	NA	0	NA	NA	NA	13	NA	2020-10-21	1	1	0	-2.65963603808833	76	3	3	0	1	3	NA	1	11	1.0.3	223.625	NA
13612	US3942120	0	9	0	41	125	0	0	NA	NA	NA	35	NA	2021-02-15	0	1	0	-2.71210730561556	42	6	4	0	1	1	NA	0	4	0.0.4	39.2857142857143	NA
5203	US3342270	0	125	0	NA	NA	NA	0	NA	NA	NA	-14	NA	2020-10-19	1	1	1	-2.10878955518151	54	2	2	0	1	2	NA	1	10	1.0.2	186.3	NA
15573	US3522144	0	15	0	NA	NA	NA	0	0	0	0	NA	NA	2021-02-15	0	0	0	-2.87220684055096	80	0	0	0	0	4	NA	0	17	Unboosted	1	0
11933	US3782189	0	125	0	NA	NA	NA	0	NA	NA	NA	-15	NA	2020-11-24	1	0	0	-2.92606075589116	72	3	1	0	1	2	NA	1	9	1.0.1	313.875	NA
4991	US3312609	0	125	0	NA	NA	NA	0	NA	NA	NA	-23	NA	2021-02-18	0	0	0	-3.50702622937017	37	6	1	0	1	2	NA	1	1	0.0.1	217.555555555556	NA
7204	US3492009	0	6	0	42	124	1	1	NA	NA	NA	36	124	2020-09-22	1	1	0	-2.93982841689822	65	6	4	0	1	1	NA	0	16	1.1.4	1.54545454545455	NA
3521	US3242137	12	125	0	NA	NA	NA	0	NA	NA	NA	6	NA	2020-09-16	1	0	0	-3.25140266823388	57	4	3	0	1	3	NA	1	11	1.0.3	223.625	NA
13586	US3942076	0	125	0	NA	NA	NA	0	NA	NA	NA	-14	NA	2021-02-03	1	0	0	-2.86569528631832	26	6	2	0	1	2	NA	1	2	0.0.2	149.416666666667	NA
15507	US3492075	0	61	0	NA	NA	NA	0	0	0	0	NA	NA	2021-02-15	0	0	0	-2.65562690824229	60	0	0	0	0	4	NA	0	17	Unboosted	1	0
8743	US3562207	28	125	0	NA	NA	NA	0	NA	NA	NA	22	NA	2021-02-22	0	0	0	-3.10590867429391	72	3	3	0	1	3	NA	1	3	0.0.3	186.3	NA
14277	US3142038	0	6	0	NA	NA	NA	0	0	0	0	NA	NA	2020-08-26	1	0	0	-3.46320230092414	65	0	0	0	0	4	NA	0	17	Unboosted	1	0
5027	US3322152	4	69	0	NA	NA	NA	0	NA	NA	NA	-2	NA	2021-03-31	0	0	0	-2.94176079052049	66	6	2	0	1	3	NA	1	2	0.0.2	149.416666666667	NA
4562	US3292452	26	125	0	NA	NA	NA	0	NA	NA	NA	20	NA	2021-03-25	1	0	1	-2.41921290401614	59	2	3	0	1	3	NA	1	3	0.0.3	186.3	NA
11539	US3762143	21	125	0	NA	NA	NA	0	NA	NA	NA	15	NA	2021-02-09	0	1	0	-3.42166820720848	61	4	3	0	1	3	NA	1	3	0.0.3	186.3	NA
3378	US3232050	40	125	0	NA	NA	NA	0	NA	NA	NA	34	NA	2020-09-11	1	0	1	-3.57722273796179	50	4	4	0	1	3	NA	1	12	1.0.4	34	NA
10278	US3692066	0	125	0	NA	NA	NA	0	NA	NA	NA	-16	NA	2021-02-19	0	0	0	-3.17932841037084	63	1	2	0	1	2	NA	1	2	0.0.2	149.416666666667	NA
9253	US3602122	0	125	0	NA	NA	NA	0	NA	NA	NA	-9	NA	2020-10-29	1	1	0	-2.70027459068764	74	3	2	0	1	2	NA	1	10	1.0.2	186.3	NA
11024	US3742150	13	125	0	NA	NA	NA	0	NA	NA	NA	7	NA	2020-09-26	1	0	0	-3.228825754607	64	3	2	0	1	3	NA	1	10	1.0.2	186.3	NA
5285	US3352306	0	62	0	NA	NA	NA	0	NA	NA	NA	-34	NA	2021-02-09	0	0	1	-2.62707056388073	80	2	1	0	1	2	NA	1	1	0.0.1	217.555555555556	NA
6502	US3432498	13	125	0	NA	NA	NA	0	NA	NA	NA	7	NA	2021-03-01	0	0	0	-2.79669052930259	57	3	2	0	1	3	NA	1	2	0.0.2	149.416666666667	NA
15689	US3592113	0	47	0	NA	NA	NA	0	0	0	0	NA	NA	2021-02-26	0	0	1	-2.33458875638766	54	0	0	0	0	4	NA	0	17	Unboosted	1	0
12201	US3812231	0	106	0	NA	NA	NA	0	NA	NA	NA	-9	NA	2021-03-08	0	1	0	-4.14062591606956	47	1	2	0	1	2	NA	1	2	0.0.2	149.416666666667	NA
14907	US3292108	0	61	0	NA	NA	NA	0	0	0	0	NA	NA	2020-09-08	1	0	0	-2.78078987929453	62	0	0	0	0	4	NA	0	17	Unboosted	1	0
6236	US3422176	4	125	0	NA	NA	NA	0	NA	NA	NA	-2	NA	2021-02-08	0	0	1	-3.60893464787733	28	4	2	0	1	3	NA	1	2	0.0.2	149.416666666667	NA
14083	US3022178	0	61	0	NA	NA	NA	0	0	0	0	NA	NA	2021-02-15	0	0	0	-2.89817757919868	23	0	0	0	0	4	NA	0	17	Unboosted	1	0
5061	US3322361	0	125	0	NA	NA	NA	0	NA	NA	NA	-28	NA	2021-02-11	0	0	1	-2.78984524163513	72	5	1	0	1	2	NA	1	1	0.0.1	217.555555555556	NA
14192	US3102165	0	61	0	NA	NA	NA	0	0	0	0	NA	NA	2021-03-06	1	0	0	-2.8590120467425	72	0	0	0	0	4	NA	0	17	Unboosted	1	0
7228	US3492040	8	124	0	NA	NA	NA	0	NA	NA	NA	2	NA	2020-09-29	1	1	1	-4.0179801425365	54	2	2	0	1	3	NA	1	10	1.0.2	186.3	NA
6565	US3442133	13	125	0	NA	NA	NA	0	NA	NA	NA	7	NA	2021-01-29	0	0	1	-3.17087721526562	25	4	3	0	1	3	NA	1	3	0.0.3	186.3	NA
5783	US3382225	0	125	0	NA	NA	NA	0	NA	NA	NA	-16	NA	2020-10-08	1	0	0	-2.70159101098815	44	6	1	0	1	2	NA	1	9	1.0.1	313.875	NA
10663	US3722249	15	125	0	NA	NA	NA	0	NA	NA	NA	9	NA	2020-09-10	1	1	0	-2.65867121439668	35	6	3	0	1	3	NA	1	11	1.0.3	223.625	NA
9951	US3672036	0	125	0	NA	NA	NA	0	NA	NA	NA	-14	NA	2020-09-09	1	0	1	-3.34350241270427	30	4	2	0	1	2	NA	1	10	1.0.2	186.3	NA
1047	US3102318	15	105	0	NA	NA	NA	0	NA	NA	NA	9	NA	2020-10-01	1	0	0	-3.33702248182791	56	4	3	0	1	3	NA	1	11	1.0.3	223.625	NA
9384	US3622112	0	125	0	NA	NA	NA	0	NA	NA	NA	-27	NA	2020-09-29	1	0	0	-3.23401844244377	62	3	1	0	1	2	NA	1	9	1.0.1	313.875	NA
14738	US3242273	0	61	0	NA	NA	NA	0	0	0	0	NA	NA	2020-09-28	1	0	1	-3.15251975439873	45	0	0	0	0	4	NA	0	17	Unboosted	1	0
15817	US3712046	0	51	1	NA	NA	NA	1	0	0	0	NA	NA	2020-10-13	1	1	0	-3.48706693951926	47	0	0	0	0	4	NA	0	17	Unboosted	1	0
15327	US3412159	0	57	0	NA	NA	NA	0	0	0	0	NA	NA	2020-09-03	1	0	0	-3.25642099553366	47	0	0	0	0	4	NA	0	17	Unboosted	1	0
11915	US3782159	0	125	0	NA	NA	NA	0	NA	NA	NA	-30	NA	2020-10-05	1	0	0	-3.20542755589161	35	6	1	0	1	2	NA	1	9	1.0.1	313.875	NA
5170	US3342150	0	125	0	NA	NA	NA	0	NA	NA	NA	-20	NA	2020-09-22	1	0	1	-2.21374332695233	29	5	1	0	1	2	NA	1	9	1.0.1	313.875	NA
13985	US3992022	0	125	0	NA	NA	NA	0	NA	NA	NA	-23	NA	2021-02-16	1	1	0	-3.88855451283115	65	3	1	0	1	2	NA	1	1	0.0.1	217.555555555556	NA
10432	US3712092	0	12	0	43	125	0	0	NA	NA	NA	37	NA	2021-02-24	0	0	0	-3.144688791119	70	6	4	0	1	1	NA	0	4	0.0.4	39.2857142857143	NA
1077	US3112014	0	125	0	NA	NA	NA	0	NA	NA	NA	-21	NA	2021-02-08	0	1	0	-3.38165088961711	22	4	1	0	1	2	NA	1	1	0.0.1	217.555555555556	NA
10662	US3722248	8	125	0	NA	NA	NA	0	NA	NA	NA	2	NA	2020-09-14	1	1	1	-2.74325154220004	62	5	3	0	1	3	NA	1	11	1.0.3	223.625	NA
12576	US3832108	20	125	0	NA	NA	NA	0	NA	NA	NA	14	NA	2021-02-11	0	0	0	-2.675683687613	71	6	3	0	1	3	NA	1	3	0.0.3	186.3	NA
6177	US3422058	0	125	0	NA	NA	NA	0	NA	NA	NA	-34	NA	2021-02-10	0	0	0	-2.87034234866767	60	6	1	0	1	2	NA	1	1	0.0.1	217.555555555556	NA
7054	US3482061	0	125	0	NA	NA	NA	0	NA	NA	NA	-28	NA	2020-09-14	1	1	0	-3.5675967592592	55	4	1	0	1	2	NA	1	9	1.0.1	313.875	NA
14873	US3272116	0	11	0	NA	NA	NA	0	0	0	0	NA	NA	2020-09-14	1	0	0	-2.63374081843733	32	0	0	0	0	4	NA	0	17	Unboosted	1	0
5906	US3402229	0	125	0	NA	NA	NA	0	NA	NA	NA	-28	NA	2021-02-25	0	1	0	-3.17194534737022	52	6	1	0	1	2	NA	1	1	0.0.1	217.555555555556	NA
7263	US3492098	0	121	0	NA	NA	NA	0	NA	NA	NA	-15	NA	2020-10-07	1	0	0	-3.17128835138416	60	6	2	0	1	2	NA	1	10	1.0.2	186.3	NA
7597	US3522140	4	125	0	NA	NA	NA	0	NA	NA	NA	-2	NA	2020-09-11	1	0	1	-3.35443763171103	66	2	3	0	1	3	NA	1	11	1.0.3	223.625	NA
9567	US3642016	6	125	0	NA	NA	NA	0	NA	NA	NA	0	NA	2020-09-21	1	0	0	-3.59101549212608	72	4	2	0	1	3	NA	1	10	1.0.2	186.3	NA
1396	US3122118	0	125	0	NA	NA	NA	0	NA	NA	NA	-28	NA	2021-02-11	0	0	0	-3.35308523069574	40	4	1	0	1	2	NA	1	1	0.0.1	217.555555555556	NA
3076	US3222057	11	125	0	NA	NA	NA	0	NA	NA	NA	5	NA	2021-02-12	0	0	0	-3.02094196012248	26	4	2	0	1	3	NA	1	2	0.0.2	149.416666666667	NA
11947	US3792011	0	125	0	NA	NA	NA	0	NA	NA	NA	-22	NA	2021-02-04	0	0	0	-3.5329744616126	67	4	1	0	1	2	NA	1	1	0.0.1	217.555555555556	NA
734	US3062207	8	125	0	NA	NA	NA	0	NA	NA	NA	2	NA	2020-09-11	1	0	0	-2.78845235976817	53	6	2	0	1	3	NA	1	10	1.0.2	186.3	NA
14358	US3162238	0	61	0	NA	NA	NA	0	0	0	0	NA	NA	2021-02-11	0	0	1	-3.50462873321087	51	0	0	0	0	4	NA	0	17	Unboosted	1	0
15118	US3352408	0	55	0	NA	NA	NA	0	0	0	0	NA	NA	2021-02-24	0	1	0	-2.73821458176432	51	0	0	0	0	4	NA	0	17	Unboosted	1	0
14243	US3112242	0	42	0	NA	NA	NA	0	0	0	0	NA	NA	2021-03-04	0	0	0	-2.57208276166328	30	0	0	0	0	4	NA	0	17	Unboosted	1	0
7325	US3492218	0	6	0	43	125	0	0	NA	NA	NA	37	NA	2021-02-17	0	0	0	-2.72062919037589	68	3	4	0	1	1	NA	0	4	0.0.4	39.2857142857143	NA
11465	US3762026	13	125	0	NA	NA	NA	0	NA	NA	NA	7	NA	2020-09-18	1	1	0	-3.26255999294585	52	4	3	0	1	3	NA	1	11	1.0.3	223.625	NA
10032	US3672221	26	125	0	NA	NA	NA	0	NA	NA	NA	20	NA	2020-09-18	1	1	0	-2.86932297531073	76	6	3	0	1	3	NA	1	11	1.0.3	223.625	NA
7110	US3482155	14	125	0	NA	NA	NA	0	NA	NA	NA	8	NA	2020-09-25	1	0	0	-3.4562014590581	65	3	3	0	1	3	NA	1	11	1.0.3	223.625	NA
2188	US3182237	0	125	0	NA	NA	NA	0	NA	NA	NA	-30	NA	2020-09-09	1	1	0	-3.21882773815392	36	6	1	0	1	2	NA	1	9	1.0.1	313.875	NA
13994	US3992041	0	125	0	NA	NA	NA	0	NA	NA	NA	-16	NA	2020-10-27	1	0	0	-3.00115274297605	55	6	2	0	1	2	NA	1	10	1.0.2	186.3	NA
7167	US3482267	0	125	0	NA	NA	NA	0	NA	NA	NA	-28	NA	2021-02-10	0	0	1	-3.4191899045664	67	4	1	0	1	2	NA	1	1	0.0.1	217.555555555556	NA
5044	US3322227	0	125	0	NA	NA	NA	0	NA	NA	NA	-26	NA	2021-02-26	0	0	0	-2.73767956214141	54	6	1	0	1	2	NA	1	1	0.0.1	217.555555555556	NA
1290	US3112401	7	125	0	NA	NA	NA	0	NA	NA	NA	1	NA	2021-02-25	0	0	0	-2.60947091842159	52	6	2	0	1	3	NA	1	2	0.0.2	149.416666666667	NA
4717	US3302283	21	125	0	NA	NA	NA	0	NA	NA	NA	15	NA	2021-03-02	0	1	1	-3.06189223249297	63	5	3	0	1	3	NA	1	3	0.0.3	186.3	NA
9246	US3602112	4	125	0	NA	NA	NA	0	NA	NA	NA	-2	NA	2021-02-08	0	0	0	-3.35032345004314	63	6	3	0	1	3	NA	1	3	0.0.3	186.3	NA
11373	US3752295	0	28	1	NA	NA	NA	1	NA	NA	NA	-12	28	2021-02-25	0	0	0	-2.87367805207274	61	6	2	0	1	2	NA	1	6	0.1.2	19.3333333333333	NA
15712	US3592221	0	1	0	NA	NA	NA	0	0	0	0	NA	NA	2021-02-11	0	0	1	-2.97553467782074	58	0	0	0	0	4	NA	0	17	Unboosted	1	0
1515	US3142041	26	125	0	NA	NA	NA	0	NA	NA	NA	20	NA	2020-08-27	1	1	1	-3.09002815380313	68	5	3	0	1	3	NA	1	11	1.0.3	223.625	NA
1870	US3162110	0	125	0	NA	NA	NA	0	NA	NA	NA	-29	NA	2021-02-08	0	0	0	-3.53914941384581	56	4	1	0	1	2	NA	1	1	0.0.1	217.555555555556	NA
9332	US3622016	0	125	0	NA	NA	NA	0	NA	NA	NA	-22	NA	2020-09-09	1	0	0	-3.64845112677653	60	6	1	0	1	2	NA	1	9	1.0.1	313.875	NA
6182	US3422069	0	125	0	NA	NA	NA	0	NA	NA	NA	-35	NA	2020-09-15	1	0	1	-3.16954780431534	53	4	1	0	1	2	NA	1	9	1.0.1	313.875	NA
7749	US3522405	27	125	0	NA	NA	NA	0	NA	NA	NA	21	NA	2021-02-17	0	0	1	-2.79507379979385	48	5	3	0	1	3	NA	1	3	0.0.3	186.3	NA
10661	US3722246	15	125	0	NA	NA	NA	0	NA	NA	NA	9	NA	2021-03-05	0	0	0	-2.89093287635705	59	6	3	0	1	3	NA	1	3	0.0.3	186.3	NA
11988	US3792102	12	125	0	NA	NA	NA	0	NA	NA	NA	6	NA	2020-11-20	1	0	0	-2.91939389715474	67	3	3	0	1	3	NA	1	11	1.0.3	223.625	NA
1054	US3102370	8	91	0	NA	NA	NA	0	NA	NA	NA	2	NA	2021-02-17	0	0	0	-2.85111790940062	71	3	3	0	1	3	NA	1	3	0.0.3	186.3	NA
5719	US3382127	25	125	0	NA	NA	NA	0	NA	NA	NA	19	NA	2021-02-25	0	0	0	-2.73240147896224	70	6	3	0	1	3	NA	1	3	0.0.3	186.3	NA
1612	US3142205	25	125	0	NA	NA	NA	0	NA	NA	NA	19	NA	2021-02-08	1	1	0	-2.9582703526714	69	6	3	0	1	3	NA	1	3	0.0.3	186.3	NA
5749	US3382175	0	125	0	NA	NA	NA	0	NA	NA	NA	-15	NA	2020-09-30	1	1	0	-3.30420285820067	63	6	1	0	1	2	NA	1	9	1.0.1	313.875	NA
7214	US3492019	6	125	0	NA	NA	NA	0	NA	NA	NA	0	NA	2021-02-09	0	1	1	-3.0472847541794	66	4	3	0	1	3	NA	1	3	0.0.3	186.3	NA
10414	US3712047	0	125	0	NA	NA	NA	0	NA	NA	NA	-37	NA	2021-03-03	0	0	0	-3.77918540823908	51	4	1	0	1	2	NA	1	1	0.0.1	217.555555555556	NA
14538	US3192309	0	13	0	NA	NA	NA	0	0	0	0	NA	NA	2021-02-18	0	0	0	-2.90185150469596	31	0	0	0	0	4	NA	0	17	Unboosted	1	0
13097	US3872349	32	125	0	NA	NA	NA	0	NA	NA	NA	26	NA	2021-02-19	0	0	0	-2.99843458118781	74	6	3	0	1	3	NA	1	3	0.0.3	186.3	NA
5509	US3372245	0	125	0	NA	NA	NA	0	NA	NA	NA	-15	NA	2020-09-30	1	0	0	-2.99546101654518	52	6	2	0	1	2	NA	1	10	1.0.2	186.3	NA
10170	US3682097	0	125	0	NA	NA	NA	0	NA	NA	NA	-16	NA	2021-02-22	0	0	0	-3.93491955537054	26	3	1	0	1	2	NA	1	1	0.0.1	217.555555555556	NA
10735	US3722373	0	125	0	NA	NA	NA	0	NA	NA	NA	-15	NA	2020-09-22	1	0	1	-2.01588140089605	47	5	2	0	1	2	NA	1	10	1.0.2	186.3	NA
7918	US3522703	15	125	0	NA	NA	NA	0	NA	NA	NA	9	NA	2020-10-16	1	0	0	-3.04901929607353	59	6	3	0	1	3	NA	1	11	1.0.3	223.625	NA
6636	US3452110	0	125	0	NA	NA	NA	0	NA	NA	NA	-21	NA	2021-02-09	0	1	0	-2.65117405140804	21	6	1	0	1	2	NA	1	1	0.0.1	217.555555555556	NA
6355	US3432119	4	125	0	NA	NA	NA	0	NA	NA	NA	-2	NA	2020-09-14	1	0	0	-3.57718577325571	51	6	2	0	1	3	NA	1	10	1.0.2	186.3	NA
8738	US3562197	0	125	0	NA	NA	NA	0	NA	NA	NA	-8	NA	2020-10-23	1	0	0	-3.05264269831644	70	6	2	0	1	2	NA	1	10	1.0.2	186.3	NA
13754	US3962085	19	125	0	NA	NA	NA	0	NA	NA	NA	13	NA	2020-10-06	1	0	0	-2.85215360922892	58	6	3	0	1	3	NA	1	11	1.0.3	223.625	NA
14032	US3992103	0	125	0	NA	NA	NA	0	NA	NA	NA	-8	NA	2021-02-12	0	0	1	-4.38936418854487	66	2	2	0	1	2	NA	1	2	0.0.2	149.416666666667	NA
12323	US3822172	5	125	0	NA	NA	NA	0	NA	NA	NA	-1	NA	2020-09-18	1	0	0	-2.71698119785636	26	6	2	0	1	3	NA	1	10	1.0.2	186.3	NA
11621	US3762255	0	125	0	NA	NA	NA	0	NA	NA	NA	-20	NA	2020-10-09	1	1	0	-3.46201136680245	71	4	1	0	1	2	NA	1	9	1.0.1	313.875	NA
5548	US3372314	0	125	0	NA	NA	NA	0	NA	NA	NA	-14	NA	2021-02-19	0	1	0	-3.18845665838803	50	6	1	0	1	2	NA	1	1	0.0.1	217.555555555556	NA
307	US3032286	0	63	0	NA	NA	NA	0	NA	NA	NA	-36	NA	2021-03-02	0	0	0	-3.18027355478061	72	4	1	0	1	2	NA	1	1	0.0.1	217.555555555556	NA
9301	US3612035	0	125	0	NA	NA	NA	0	NA	NA	NA	-26	NA	2021-02-02	0	0	0	-3.64566755511655	40	4	1	0	1	2	NA	1	1	0.0.1	217.555555555556	NA
11847	US3782061	0	121	0	NA	NA	NA	0	NA	NA	NA	-30	NA	2020-09-22	1	0	1	-3.62749742085193	66	4	1	0	1	2	NA	1	9	1.0.1	313.875	NA
11086	US3742268	19	125	0	NA	NA	NA	0	NA	NA	NA	13	NA	2021-02-09	0	0	0	-3.66337805832595	61	3	3	0	1	3	NA	1	3	0.0.3	186.3	NA
10012	US3672171	11	125	0	NA	NA	NA	0	NA	NA	NA	5	NA	2020-09-28	1	1	0	-2.94809503252649	36	6	2	0	1	3	NA	1	10	1.0.2	186.3	NA
4720	US3302287	0	125	0	NA	NA	NA	0	NA	NA	NA	-14	NA	2021-02-25	0	1	1	-2.75866874427578	43	5	2	0	1	2	NA	1	2	0.0.2	149.416666666667	NA
6967	US3472035	0	125	0	NA	NA	NA	0	NA	NA	NA	-26	NA	2020-10-09	1	0	0	-2.93553001331944	61	6	1	0	1	2	NA	1	9	1.0.1	313.875	NA
8083	US3532257	5	125	0	NA	NA	NA	0	NA	NA	NA	-1	NA	2020-10-06	0	0	0	-2.91099282272478	50	3	2	0	1	3	NA	1	10	1.0.2	186.3	NA
8739	US3562199	0	125	0	NA	NA	NA	0	NA	NA	NA	-8	NA	2021-02-11	0	0	1	-3.82421361393865	72	2	2	0	1	2	NA	1	2	0.0.2	149.416666666667	NA
2945	US3202387	0	125	0	NA	NA	NA	0	NA	NA	NA	-13	NA	2021-02-11	0	0	0	-3.59680658937431	69	3	1	0	1	2	NA	1	1	0.0.1	217.555555555556	NA
2631	US3192669	7	125	0	NA	NA	NA	0	NA	NA	NA	1	NA	2020-09-30	1	1	0	-2.70778157318823	72	6	2	0	1	3	NA	1	10	1.0.2	186.3	NA
589	US3062004	0	125	0	NA	NA	NA	0	NA	NA	NA	-16	NA	2020-08-28	1	0	1	-2.80325321783177	55	5	1	0	1	2	NA	1	9	1.0.1	313.875	NA
9319	US3612067	0	125	0	NA	NA	NA	0	NA	NA	NA	-12	NA	2021-02-03	1	0	0	-3.20431169380895	51	6	2	0	1	2	NA	1	2	0.0.2	149.416666666667	NA
3387	US3232071	33	125	0	NA	NA	NA	0	NA	NA	NA	27	NA	2021-02-18	0	0	0	-3.22666795223985	34	4	3	0	1	3	NA	1	3	0.0.3	186.3	NA
10989	US3742076	42	125	0	NA	NA	NA	0	NA	NA	NA	36	NA	2021-03-04	0	1	1	-3.48005446005598	60	4	3	0	1	3	NA	1	3	0.0.3	186.3	NA
2261	US3182357	0	125	0	NA	NA	NA	0	NA	NA	NA	-13	NA	2021-03-08	0	0	0	-3.21250730544873	42	6	2	0	1	2	NA	1	2	0.0.2	149.416666666667	NA
455	US3052128	0	125	0	NA	NA	NA	0	NA	NA	NA	-28	NA	2020-09-11	1	0	0	-3.11669926786058	60	6	1	0	1	2	NA	1	9	1.0.1	313.875	NA
10922	US3732356	0	125	0	NA	NA	NA	0	NA	NA	NA	-19	NA	2020-10-16	1	0	0	-2.69022273375489	38	3	2	0	1	2	NA	1	10	1.0.2	186.3	NA
12738	US3852083	18	125	0	NA	NA	NA	0	NA	NA	NA	12	NA	2020-10-05	1	1	0	-2.61400686493152	59	6	3	0	1	3	NA	1	11	1.0.3	223.625	NA
2583	US3192579	0	125	0	NA	NA	NA	0	NA	NA	NA	-20	NA	2021-03-08	0	0	0	-2.79843775401269	34	6	1	0	1	2	NA	1	1	0.0.1	217.555555555556	NA
8040	US3532187	7	125	0	NA	NA	NA	0	NA	NA	NA	1	NA	2021-02-02	1	0	0	-3.65914467396988	68	4	2	0	1	3	NA	1	2	0.0.2	149.416666666667	NA
4198	US3272157	0	90	0	NA	NA	NA	0	NA	NA	NA	-30	NA	2021-01-29	0	0	0	-2.94030103477048	60	6	1	0	1	2	NA	1	1	0.0.1	217.555555555556	NA
13112	US3872400	0	125	0	NA	NA	NA	0	NA	NA	NA	-12	NA	2020-10-01	1	0	0	-3.06600313818411	60	4	2	0	1	2	NA	1	10	1.0.2	186.3	NA
4399	US3292135	14	125	0	NA	NA	NA	0	NA	NA	NA	8	NA	2021-03-04	0	0	0	-3.18624628996838	70	6	3	0	1	3	NA	1	3	0.0.3	186.3	NA
4582	US3302046	0	125	0	NA	NA	NA	0	NA	NA	NA	-22	NA	2021-02-24	1	0	1	-2.73456656857222	45	5	1	0	1	2	NA	1	1	0.0.1	217.555555555556	NA
7909	US3522687	0	120	0	NA	NA	NA	0	NA	NA	NA	-14	NA	2020-10-14	1	0	0	-3.42584057009463	66	4	2	0	1	2	NA	1	10	1.0.2	186.3	NA
7524	US3512244	0	103	0	NA	NA	NA	0	NA	NA	NA	-20	NA	2020-10-07	1	0	0	-3.40279881110763	75	4	1	0	1	2	NA	1	9	1.0.1	313.875	NA
9047	US3592001	0	125	0	NA	NA	NA	0	NA	NA	NA	-15	NA	2020-09-02	0	0	1	-3.33640265995188	74	4	2	0	1	2	NA	1	10	1.0.2	186.3	NA
12139	US3802226	0	28	1	NA	NA	NA	1	NA	NA	NA	-27	28	2020-10-08	1	0	0	-2.80012041137824	49	6	1	0	1	2	NA	1	13	1.1.1	30.875	NA
8559	US3552410	12	125	0	NA	NA	NA	0	NA	NA	NA	6	NA	2020-10-09	1	1	0	-3.61107901248743	43	4	3	0	1	3	NA	1	11	1.0.3	223.625	NA
471	US3052169	0	125	0	NA	NA	NA	0	NA	NA	NA	-20	NA	2020-09-18	1	0	0	-2.77772740858681	51	6	1	0	1	2	NA	1	9	1.0.1	313.875	NA
3382	US3232062	27	125	0	NA	NA	NA	0	NA	NA	NA	21	NA	2020-09-18	1	1	0	-3.07981094442259	65	6	3	0	1	3	NA	1	11	1.0.3	223.625	NA
15545	US3512179	0	2	0	NA	NA	NA	0	0	0	0	NA	NA	2021-02-11	0	0	0	-2.65258610848284	18	0	0	0	0	4	NA	0	17	Unboosted	1	0
10556	US3722071	6	78	1	NA	NA	NA	1	NA	NA	NA	0	78	2021-02-15	0	0	0	-3.02016418275617	20	6	3	0	1	3	NA	1	7	0.1.3	17.9	NA
[truncated: 1 more rows]
