# Supplementary material for: Omicron COVID-19 immune correlates analysis of a third dose of mRNA-1273 in the COVE trial
Source: Nat Commun. 2024 Sep 11;15:7954. doi: 10.1038/s41467-024-52348-9 (PMC11390939; doi:10.1038/s41467-024-52348-9)
Supplement: Supplementary file 4 — Supplementary Software 1 [file 41467_2024_52348_MOESM4_ESM.zip › exposure_proximal_code.Rmd]

---
title: Exposure proximal correlates of booster protection analysis using pseudoneutralizing
  BA.1 titres in naive participants
author: "Jonathan Fintzi, Eric Chu, Dean Follmann"
date: "`r Sys.Date()`"
output:
  pdf_document: default
  html_document:
    df_print: paged
  word_document: default
toc: yes
knitr:
  opts_chunk:
    fig.align: center
    echo: no
    message: no
    warning: no
    include: no
---

```{r setup, include=FALSE}
# ignore unwanted warnings and messages in the final output
knitr::opts_chunk$set(warning=FALSE, message=FALSE)
```

```{r, include=FALSE}
# load in packages
library(survival)
library(cowplot)
library(tidyverse)
library(ggridges)
library(here)
library(DescTools)
library(knitr) # kable function
library(patchwork) # stacking histogram and VE plot on top of each other
```

```{r, include=FALSE}
### DATA PRE-PROCESSING
source(here("helpers_cor.R"))

# load data 
dat_full = read_csv(here("dat_full_mock.csv"))
    
# add boosted on 1201 variable
dat_full$boostedon1201 = ifelse(dat_full$everboost == 0 | (dat_full$scenario == 1), 0, 1)

# make Wstratum and calculate weights
dat_full = collapse_strata(dat_full) # collapse demo strata with no ph2 people, make Wstratum
weights = calculate_weights(dat_full)
dat_full$weight = weights$weight[match(dat_full$Wstratum, weights$Wstratum)]

# impute BD29 within Wstratum by sampling
# dat_full = impute_BD29(dat_full)

# tack on fold rise at the end 
dat_full = dat_full %>%
  mutate(BD29_BD1_fr = log_titre_BD29-log_titre_BD1)

# put in start-stop with up to two rows per person
dat_full_long = pivotlonger(dat_full) 
```

```{r, echo=FALSE}
# calculate slope 
dat_full = subset(dat_full, (immunog_flag == 1) | (everboost == 0))
slope = calc_slope(subset(dat_full, everboost == 1))

# data wrangle
dat_for_cox = pivotlonger(dat_full)
  
# adjusted model with boost
fit_boostadj= coxph(Surv(time = tstart, time2 = tstop, covid) ~ boosted + minority + high_risk + risk_score,
                data = dat_for_cox,
                id = subjid,
                weights = weight,
                robust = TRUE)

# model with BD29
fit_bd29 = coxph(Surv(time = tstart, time2 = tstop, covid) ~ boosted + boosted:log_titre_BD29 + minority + high_risk + risk_score,
                data = dat_for_cox,
                id = subjid,
                weights = weight,
                robust = TRUE)

# model with fold rise 
fit_bd29_bd1_fr = coxph(Surv(time = tstart, time2 = tstop, covid) ~ boosted + boosted:BD29_BD1_fr + minority + high_risk + risk_score,
                data = dat_for_cox,
                id = subjid,
                weights = weight,
                robust = TRUE)

# exposure proximal model
dat_timevarying = make_timevarying(dat_for_cox, slope = slope)
fit_tve = coxph(Surv(tstart, tstop, covid) ~ boosted + boosted:log_titre + high_risk + risk_score + minority,
            data = dat_timevarying,
            id = subjid,
            weights = weight,
            robust = TRUE)
```

## Overview

This document contains results from a correlates of booster protection analysis using data on pseudoneutralizing titres against SARS-CoV-2 omicron sublineage BA.1 in naive study participants in the immunogenicity subcohort in combination with unboosted study participants. The main analysis presented in this document is a Cox proportional hazards model adjusted for predicted log$_{10}$ titre over time. The document also includes results from three supplementary models, the first of which replaces predicted log$_{10}$ titre with the log$_{10}$ pseudoneutralizing BA.1 titre at day 29 post-boost (BD29), the second of which uses log$_{10}$ fold change from day 1 post-boost (BD1) to day 29 post-boost instead of predicted log$_{10}$ titre, and the third of which adjusts for booster status without reference to BA.1 pseudoneutralizing titres. The results from the three analyses are concordant with one another. 

## Time-Varying Exposure Proximal Risk Model (main analysis)

This is a Cox proportional hazards model where the log-hazard is modeled as proportional to the predicted log$_{10}$ pseudoneutralizing BA.1 titre over time, minority status, high-risk status, and a cross-validated risk score derived via superlearner. The model is fit to data from COVID-naive participants in the immunogenicity subcohort and to participants from the blinded phase mRNA-1273 trial who were followed but did not receive a booster dose. Inclusion/exclusion criteria are described in the omicron BoCP SAP. Participants in the immunogenicity subcohort enter the risk set six days after their BD29 study visit and are assigned inverse probability of sampling weights based on their demographic-risk-booster period strata, as described in the SAP. Participants who were vaccinated after December 1, 2021 receive a weight of 1 from Dec. 1 until their boost day. They then drop out of the risk set and receive an IPSW in accordance with their corresponding stratum once they reenter the risk set at BD29 + 7 days. To ensure that there are sufficient participants per sampling stratum, the stratum were collapsed as pre-specified in the SAP. Unboosted participants received and IPSW of 1. The operational time scale of the model was calendar days from elapsed from December 1, 2021, which is the putative start of the omicron wave. All unboosted study participants were censored on January 31, 2022. Study participants in the immunogenicity subcohort were censored on April 5, 2022 if they did not experience a symptomatic COVID event between Dec. 1, 2021 and April 5, 2022. Confidence intervals for model parameters and estimates of booster efficacy were constructed using robust sandwich standard errors. 

The predicted log$_{10}$ titre values used in the previously described model for participants in the immunogenicity subcohort was predicted were predicted using the following linear model: For each participant we take their BD29 log$_{10}$ titre as the intercept and predict their log$_{10}$ titre as a linear function of days elapsed since the participant's BD29 date assuming a constant rate of decay, which is common to all participants in the subcohort. The slope is estimated as the median slope over BD29 to disease day 1 (DD1) time periods, calculated for each participant as the change in log$_{10}$ titre from BD29 to DD1 divided by the time elapsed.

Shown below are estimates and confidence intervals for vaccine efficacy at the 10$^{th}$, 50$^{th}$, and 90$^{th}$ percentiles of the distribution of predicted log$_{10}$ titres. We also display the vaccine efficay point estimates along with a 95% confidence band over the range from the 5$^{th}$ to the 95$^{th}$ percentiles of this distribution. 

```{r, echo=FALSE}
# VE at percentiles 10%, 50%, and 90%
log_titres_tve = with(subset(dat_timevarying, everboost == 1), Quantile(log_titre, c(0.1, 0.5, 0.9), weights = weight))
sapply(log_titres_tve, calc_VE, model = fit_tve) %>%
  t() %>% as.data.frame() %>%
  rownames_to_column("Percentile") %>% 
  mutate("Log-titre"=log_titres_tve) %>%
  rename("Estimate"=est, "Lower"=lower, "Upper"=upper) %>%
  select(Percentile, `Log-titre`, Estimate, Lower, Upper) %>% 
  kable(caption="Exposure proximal booster efficacy + 95% CI", digits=2, align = "cccc")
```

```{r, echo=FALSE, fig.height=4, fig.width=6}
# grab the tve coefficients and sort the log titre values for the x-axis
log_titres_tve = with(subset(dat_timevarying, everboost == 1), Quantile(log_titre, c(0.05, 0.5, 0.95), weights = weight))

ve_res = data.frame(logtitre = seq(log_titres_tve[1], log_titres_tve[3], by = 0.01),
                    t(sapply(seq(log_titres_tve[1], log_titres_tve[3], by = 0.01), calc_VE, model = fit_tve)))


# ve_plot2 =
    ve_res %>% ggplot(aes(x = logtitre)) +
    geom_rect(aes(xmin = log_titres_tve[1], ymin = 0, xmax = log_titres_tve[3], ymax = 1.5), 
              data = data.frame(logtitre = 1),
              alpha = 0.5, fill = "grey90", colour = "white") + 
    geom_histogram(aes(x = log_titre, y = ..density.., weight = weight), data = subset(dat_timevarying, everboost == 1),
                   fill = "olivedrab3", 
                   alpha = 0.4, bins = 25) + 
    geom_line(aes(y = est + 0.5)) + 
    geom_line(aes(y = lower + 0.5), linetype = "dashed") + 
    geom_line(aes(y = upper + 0.5), linetype = "dashed") + 
    theme_bw() + 
    scale_y_continuous(limits = c(0,1.5), expand = c(0,0),
                       labels = seq(-0.25, 1.0, by = 0.25),
                       breaks = seq(-0.25, 1, by = 0.25) + 0.5) +
    scale_x_continuous(limits = range(subset(dat_timevarying, everboost == 1)$log_titre, na.rm = T),
                       breaks = seq(1, 4, by=1),
                       labels = scientific_10(seq(1, 4, by=1))) + 
    labs(x = "BA.1 pseudoneutralization titre", y = "Booster efficacy",
         title = "Booster efficacy over the 5th-95th percentiles of predicted log-titres",
         subtitle = "Estimates and 95% CIs + distribution of predicted log-titres") + 
    theme_bw() +
    theme(plot.title = element_text(size = 12), plot.subtitle = element_text(size = 11)) # otherwise title may get cut off on accident

```

```{r, include=FALSE}
# figure 3 of the manuscript - export this out
# ve_plot2 =
pseudoneutid50_BA.1_tve = ve_res %>% ggplot(aes(x = logtitre)) +
    geom_rect(aes(xmin = log_titres_tve[1], ymin = 0, xmax = log_titres_tve[3], ymax = 1.5), 
              data = data.frame(logtitre = 1),
              alpha = 0.5, fill = "grey90", colour = "white") + 
    geom_histogram(aes(x = log_titre, y = ..density.., weight = weight), data = subset(dat_timevarying, everboost == 1),
                   fill = "olivedrab3", 
                   alpha = 0.4, bins = 25) + 
    geom_line(aes(y = est + 0.5)) + 
    geom_line(aes(y = lower + 0.5), linetype = "dashed") + 
    geom_line(aes(y = upper + 0.5), linetype = "dashed") + 
    theme_bw() + 
    scale_y_continuous(limits = c(0,1.5), expand = c(0,0),
                       labels = seq(-0.25, 1.0, by = 0.25),
                       breaks = seq(-0.25, 1, by = 0.25) + 0.5) +
    scale_x_continuous(limits = range(subset(dat_timevarying, everboost == 1)$log_titre, na.rm = T),
                       breaks = seq(1, 4, by=1),
                       labels = scientific_10(seq(1, 4, by=1))) + 
    labs(x = "Predicted-at-Exposure nAb BA.1 (AU/ml)", y = "Booster Efficacy",
         title = "Predicted-at-Exposure nAb BA.1") + 
    theme_bw() +
    theme(plot.title = element_text(hjust=0.5))

# save(log_titres_tve, file = "booster efficacy plots/pseudoneutid50_BA.1_tve_quantiles.rdata")
# save(pseudoneutid50_BA.1_tve, file = "booster efficacy plots/pseudoneutid50_BA.1_tve_plot.rdata")
```


## Correlates of booster protection using log10 fold change from BD1 to BD29 

This model is a Cox proportional hazards model analogous to the model used in the main analysis except in that it replaces predicted log$_{10}$ titre among the boosted with the log$_{10}$ fold change from BD1 to BD29. All other aspects of the model, including IPS weights, participants in the analysis set, and covariates for adjustment are unchanged.

```{r, echo=FALSE}
# confidence interval for VE
bd29_bd1_fr = dat_for_cox %>% 
    filter(everboost == 1) %>% 
    group_by(subjid) %>% 
    reframe(BD29_BD1_fr = unique(BD29_BD1_fr),
            weight = weight) 

bd29_bd1_fr_quantiles = with(bd29_bd1_fr, Quantile(BD29_BD1_fr, c(0.1, 0.5, 0.9), weights = weight))

# VE at percentiles 10%, 50%, and 90%
sapply(bd29_bd1_fr_quantiles, calc_VE, model = fit_bd29_bd1_fr)  %>%
  t() %>% as.data.frame() %>%
  rownames_to_column("Percentile") %>% 
  mutate("Log-titre fold change from BD1 to BD29"=bd29_bd1_fr_quantiles) %>%
  rename("Estimate"=est, "Lower"=lower, "Upper"=upper) %>%
  select(Percentile, `Log-titre fold change from BD1 to BD29`, Estimate, Lower, Upper) %>% 
  kable(caption="Log-titre fold change from BD1 to BD29 booster efficacy", digits=2, align="cccc")
```

```{r, echo=FALSE, fig.height=4, fig.width=6}
# grab the coefficients and sort the log titre values for the x-axis
bd29_bd1_fr_quantiles = with(bd29_bd1_fr, Quantile(BD29_BD1_fr, c(0.05, 0.5, 0.95), weights = weight))
ve_res = data.frame(logtitre = seq(bd29_bd1_fr_quantiles[1], bd29_bd1_fr_quantiles[3], by = 0.01),
                    t(sapply(seq(bd29_bd1_fr_quantiles[1], bd29_bd1_fr_quantiles[3], by = 0.01), calc_VE, model = fit_bd29_bd1_fr)))

ve_res %>% ggplot(aes(x = logtitre)) +
    geom_rect(aes(xmin = bd29_bd1_fr_quantiles[1], ymin = 0, xmax = bd29_bd1_fr_quantiles[3], ymax = 1.8), 
              data = data.frame(logtitre = 1),
              alpha = 0.5, fill = "grey90", colour = "white") + 
    geom_histogram(aes(x = BD29_BD1_fr, y = ..density.., weight = weight), data = bd29_bd1_fr,
                   fill = "olivedrab3", alpha = 0.4, bins = 20) + 
    geom_line(aes(y = est + 0.5)) + 
    geom_line(aes(y = lower + 0.5), linetype = "dashed") + 
    geom_line(aes(y = upper + 0.5), linetype = "dashed") + 
    theme_bw() + 
    scale_y_continuous(limits = c(0,1.8), expand = c(0,0),
                       labels = seq(-0.25, 1.0, by = 0.25),
                       breaks = seq(-0.25, 1, by = 0.25) + 0.5) +
    scale_x_continuous(limits = c(0, 3.5),
                       breaks = seq(0, 3, by=1),
                       labels = scientific_10(seq(0, 3, by=1))) + 
    labs(x = "BA.1 BD1 to BD29 pseudoneutralization titre fold change", y = "Booster efficacy",
         title = "Booster efficacy over the 5th-95th percentiles of fold change values",
         subtitle = "Estimates and 95% CIs + distribution of fold change values") + 
    theme_bw() +
    theme(plot.title = element_text(size = 12), plot.subtitle = element_text(size = 11)) # otherwise title may get cut off on accident
```

## Comparison with blinded phase CoP analysis using BD29 titre values

The plot below shows efficacy curves for the following blinded phase and booster phase data:

- From the blinded phase, raw D614G pseudoneut and correlated with ancestral COVID-19. 
- From the boosted phase, raw ppd BA.1 pseudoneut and correlated with omicron COVID-19. 

```{r, echo=FALSE, fig.height=6, fig.width=6}
# load model fit from blinded phase
phase1_fit = readRDS(here("analysis/phase1_fit_d57.Rds"))

# get titre distribution
phase1_titres = phase1_fit$model %>% 
    group_by(`(id)`) %>% 
    reframe(log_titre = unique(day57_titre),
            trt = unique(Trt),
            weight = unique(`(weights)`),
            measurement = "Vaccine vs. placebo") %>% 
    filter(trt == 1) %>% 
    select(-trt) %>% 
    rename(subjid = `(id)`)

# summarize VE
d57_quantiles = with(phase1_titres, Quantile(log_titre, c(0.05, 0.5, 0.95), weights = weight))
vax_res = data.frame(logtitre = seq(d57_quantiles[1], d57_quantiles[3], by = 0.01),
                    t(sapply(seq(d57_quantiles[1], d57_quantiles[3], by = 0.01), calc_VE3, 
                             model = phase1_fit)),
                    measurement = "Vaccine vs. placebo")

# refit the model for BD29 with shifted titres
# model with BD29
fit_bd29 = coxph(Surv(time = tstart, time2 = tstop, covid) ~
                     boosted + boosted:log_titre_BD29 + minority + high_risk + risk_score,
                data = dat_for_cox %>% mutate(log_titre_BD29 = log_titre_BD29),
                id = subjid,
                weights = weight,
                robust = TRUE)

# shift the titres for bd29
log_titres_BD29 = dat_for_cox %>% 
    filter(everboost == 1) %>% 
    group_by(subjid) %>% 
    reframe(log_titre = unique(log_titre_BD29) ,
            weight = weight,
            measurement = "Boosted vs. unboosted") 

# calculate VE
bd29_quantiles = with(log_titres_BD29, Quantile(log_titre, c(0.05, 0.5, 0.95), weights = weight))
ve_res = data.frame(logtitre = seq(bd29_quantiles[1], bd29_quantiles[3], by = 0.01),
                    t(sapply(seq(bd29_quantiles[1], bd29_quantiles[3], by = 0.01), calc_VE, model = fit_bd29)),
                    measurement = "Boosted vs. unboosted")

# bind
titre_comp = bind_rows(phase1_titres, log_titres_BD29) %>% 
    mutate(measurement = factor(measurement, levels = c("Vaccine vs. placebo", "Boosted vs. unboosted")))
ve_comp = bind_rows(vax_res, ve_res) %>% 
    mutate(measurement = factor(measurement, levels = c("Vaccine vs. placebo", "Boosted vs. unboosted")))

# rectangles
rects = data.frame(logtitre = 1,
                   measurement = factor(c("Vaccine vs. placebo", "Boosted vs. unboosted"),
                                        levels = c("Vaccine vs. placebo", "Boosted vs. unboosted")),
                   xmin = c(d57_quantiles[1], bd29_quantiles[1]),
                   ymin = 0,
                   xmax = c(d57_quantiles[3], bd29_quantiles[3]),
                   ymax = 1.55)

ve_comp %>% ggplot(aes(x = logtitre)) +
    geom_rect(aes(xmin = xmin, xmax = xmax, ymin = ymin, ymax = ymax, group = measurement, fill = measurement), 
              data = rects,
              alpha = 0.2) + 
    geom_density_ridges(data = titre_comp, aes(x = log_titre, color = measurement, y = ..density..), stat = "binline", bins = 25, fill = NA, size = 0.75) + 
    scale_color_manual(name = "Measurement", values = c("cornflowerblue", "olivedrab3")) +
    scale_fill_manual(name = "Measurement", values = c("cornflowerblue", "olivedrab3")) +
    guides(color = guide_legend(override.aes = list(fill= c("cornflowerblue", "olivedrab3"), alpha = 0.4))) + 
    geom_line(aes(y = est + 0.5, group = measurement)) + 
    geom_line(aes(y = lower + 0.5, group = measurement), linetype = "dashed") + 
    geom_line(aes(y = upper + 0.5, group = measurement), linetype = "dashed") +
    theme_bw() + 
    scale_y_continuous(limits = c(0,1.55), expand = c(0,0),
                       labels = seq(-0.25, 1.0, by = 0.25),
                       breaks = seq(-0.25, 1, by = 0.25) + 0.5) +
    scale_x_continuous(limits = c(1, 4.5),
                       breaks = seq(1, 4, by=1),
                       labels = scientific_10(seq(1, 4, by=1))) + 
    labs(x = expression(paste(log[10]("nAb-ID50")," against D614G (top) or BA.1 (bottom) in common units")), y = "Booster efficacy",
         title = "Vaccine efficacy following vaccination and boosting",
         subtitle = "Estimates and 95% CIs + distribution of log-titres") + 
    facet_grid(measurement~.) + 
    theme_bw() + 
    theme(legend.position = "none")
```

## Comparison with blinded phase CoP analysis using BD29 titre values given in Duke IU50/ml

The plot below shows efficacy curves for the following blinded phase and booster phase data:

- From the blinded phase, Duke IU50/ml D614G pseudoneut and correlated with ancestral COVID-19. 
- From the boosted phase, Duke IU50/ml BA.1 pseudoneut and correlated with omicron COVID-19. 

The conversion formulas to go from PPD to Duke ID50 are as follows:

- D614G: (PPD AU/ml +.371)/1.073 = Duke ID50
- BA.1: (PPD AU/ml +.303)/1.25 = Duke ID50

The conversion from ID50 to IU50 is IU50/ml = log10(10^ID50 * 0.242). 

```{r, echo=FALSE, fig.height=6, fig.width=6}
# load model fit from blinded phase
phase1_fit = readRDS(here("analysis/phase1_fit_d57.Rds"))

# get titre distribution
phase1_titres = phase1_fit$model %>% 
    group_by(`(id)`) %>% 
    reframe(log_titre = log10(0.242 * 10^((unique(day57_titre) + 0.371) / 1.073)),
            trt = unique(Trt),
            weight = unique(`(weights)`),
            MinorityInd = unique(MinorityInd),
            HighRiskInd = unique(HighRiskInd),
            risk_score = unique(risk_score),
            measurement = "Vaccine vs. placebo") %>% 
    filter(trt == 1) %>% 
    select(-trt) %>% 
    rename(subjid = `(id)`)

# summarize VE
d57_quantiles = with(phase1_titres, Quantile(log_titre, c(0.05, 0.5, 0.95), weights = weight))
vax_res = data.frame(logtitre = seq(d57_quantiles[1], d57_quantiles[3], by = 0.01),
                    t(sapply(seq(d57_quantiles[1], d57_quantiles[3], by = 0.01), calc_VE3, 
                             model = phase1_fit)),
                    measurement = "Vaccine vs. placebo")

# refit the model for BD29 with shifted titres
# model with BD29
fit_bd29 = coxph(Surv(time = tstart, time2 = tstop, covid) ~
                     boosted + boosted:log_titre_BD29 + minority + high_risk + risk_score,
                data = dat_for_cox %>% mutate(log_titre_BD29 = log10(0.242 * 10^((log_titre_BD29 + 0.303) / 1.25))),
                id = subjid,
                weights = weight,
                robust = TRUE)

# shift the titres for bd29
log_titres_BD29 = dat_for_cox %>% 
    filter(everboost == 1) %>% 
    group_by(subjid) %>% 
    reframe(log_titre =log10(0.242 * 10^((log_titre_BD29 + 0.303) / 1.25)),
            weight = weight,
            measurement = "Boosted vs. unboosted") 

# calculate VE
bd29_quantiles = with(log_titres_BD29, Quantile(log_titre, c(0.05, 0.5, 0.95), weights = weight))
ve_res = data.frame(logtitre = seq(bd29_quantiles[1], bd29_quantiles[3], by = 0.01),
                    t(sapply(seq(bd29_quantiles[1], bd29_quantiles[3], by = 0.01), calc_VE, model = fit_bd29)),
                    measurement = "Boosted vs. unboosted")

# bind
titre_comp = bind_rows(phase1_titres, log_titres_BD29) %>% 
    mutate(measurement = factor(measurement, levels = c("Vaccine vs. placebo", "Boosted vs. unboosted")))
ve_comp = bind_rows(vax_res, ve_res) %>% 
    mutate(measurement = factor(measurement, levels = c("Vaccine vs. placebo", "Boosted vs. unboosted")))

# rectangles
rects = data.frame(logtitre = 1,
                   measurement = factor(c("Vaccine vs. placebo", "Boosted vs. unboosted"),
                                        levels = c("Vaccine vs. placebo", "Boosted vs. unboosted")),
                   xmin = c(d57_quantiles[1], bd29_quantiles[1]),
                   ymin = 0,
                   xmax = c(d57_quantiles[3], bd29_quantiles[3]),
                   ymax = 1.55)


twodose_vs_plac = 
    ve_comp %>% 
    filter(measurement == "Vaccine vs. placebo") %>% 
    ggplot(aes(x = logtitre)) +
    geom_rect(aes(xmin = xmin, xmax = xmax, ymin = ymin, ymax = ymax, group = measurement, fill = measurement), 
              data = rects %>% filter(measurement == "Vaccine vs. placebo"),
              alpha = 0.2) + 
    geom_density_ridges(data = titre_comp %>% filter(measurement == "Vaccine vs. placebo"), 
                        aes(x = log_titre, color = measurement, y = ..density..), stat = "binline", bins = 25, fill = NA, size = 0.75) + 
    scale_color_manual(name = "Measurement", values = c("cornflowerblue", "olivedrab3")) +
    scale_fill_manual(name = "Measurement", values = c("cornflowerblue", "olivedrab3")) +
    guides(color = guide_legend(override.aes = list(fill= c("cornflowerblue", "olivedrab3"), alpha = 0.4))) + 
    geom_line(aes(y = est + 0.5, group = measurement)) + 
    geom_line(aes(y = lower + 0.5, group = measurement), linetype = "dashed") + 
    geom_line(aes(y = upper + 0.5, group = measurement), linetype = "dashed") +
    theme_bw() + 
    scale_y_continuous(limits = c(0,1.55), expand = c(0,0),
                       labels = seq(-0.25, 1.0, by = 0.25),
                       breaks = seq(-0.25, 1, by = 0.25) + 0.5) +
    scale_x_continuous(limits = c(1, 4.5),
                       breaks = seq(1, 4, by=1),
                       labels = scientific_10(seq(1, 4, by=1))) + 
    labs(x = "nAbs against spike (ancestral strain) pseudovirus (IU50/ml) \n at 28 days post dose 2", y = "2-dose vs. placebo vaccine efficacy \n against ancestral COVID-19") + 
    theme_bw() + 
    theme(legend.position = "none")

boosted_vs_unboosted = 
    ve_comp %>% 
    filter(measurement == "Boosted vs. unboosted") %>% 
    ggplot(aes(x = logtitre)) +
    geom_rect(aes(xmin = xmin, xmax = xmax, ymin = ymin, ymax = ymax, group = measurement, fill = measurement), 
              data = rects %>% filter(measurement == "Boosted vs. unboosted"),
              alpha = 0.2) + 
    geom_density_ridges(data = titre_comp %>% filter(measurement == "Boosted vs. unboosted"), 
                        aes(x = log_titre, color = measurement, y = ..density..), stat = "binline", bins = 25, fill = NA, size = 0.75) + 
    scale_color_manual(name = "Measurement", values = c("olivedrab3")) +
    scale_fill_manual(name = "Measurement", values = c("olivedrab3")) +
    guides(color = guide_legend(override.aes = list(fill= c("olivedrab3"), alpha = 0.4))) + 
    geom_line(aes(y = est + 0.5, group = measurement)) + 
    geom_line(aes(y = lower + 0.5, group = measurement), linetype = "dashed") + 
    geom_line(aes(y = upper + 0.5, group = measurement), linetype = "dashed") +
    theme_bw() + 
    scale_y_continuous(limits = c(0,1.55), expand = c(0,0),
                       labels = seq(-0.25, 1.0, by = 0.25),
                       breaks = seq(-0.25, 1, by = 0.25) + 0.5) +
    scale_x_continuous(limits = c(1, 4.5),
                       breaks = seq(1, 4, by=1),
                       labels = scientific_10(seq(1, 4, by=1))) + 
    labs(x = "nAbs against spike (BA.1 strain) pseudovirus (imputed IU50/ml) \n at 28 days post dose 3", y = "3-dose vs. 2-dose booster efficacy \n against BA.1 COVID-19") + 
    theme_bw() + 
    theme(legend.position = "none")

IUplot = twodose_vs_plac / boosted_vs_unboosted

ggsave(filename = "analysis/figure4_iuplot.pdf", IUplot, width = 6, height = 8)
IUplot
```

## Comparison of booster vs. placebo with two dose blinded phase vaccine vs. placebo in IUs

The plot below shows efficacy curves for the following blinded phase and booster phase data:

- From the blinded phase, Duke IU50/ml D614G pseudoneut and correlated with ancestral COVID-19. 
- From the boosted phase, Duke IU50/ml BA.1 pseudoneut and correlated with omicron COVID-19. 

The conversion formulas to go from PPD to Duke ID50 are as follows:

- D614G: (PPD AU/ml +.371)/1.073 = Duke ID50
- BA.1: (PPD AU/ml +.303)/1.25 = Duke ID50

The conversion from ID50 to IU50 is IU50/ml = log10(10^ID50 * 0.242). 

The extrapolated VE for 3 doses vs. placebo is calculated as 1 - (1 - VE3x2)(1 - VE2xp). The point "estimate" is the curve for VE against symptomatic COVID, the lower and upper bounds are the estimated VEs against infection and hospitalization.

```{r, echo=FALSE, fig.height=6, fig.width=6}
# load model fit from blinded phase
phase1_fit = readRDS(here("analysis/phase1_fit_d57.Rds"))

# get titre distribution
phase1_titres = phase1_fit$model %>% 
    group_by(`(id)`) %>% 
    reframe(log_titre = log10(0.242 * 10^((unique(day57_titre) + 0.371) / 1.073)),
            trt = unique(Trt),
            weight = unique(`(weights)`),
            MinorityInd = unique(MinorityInd),
            HighRiskInd = unique(HighRiskInd),
            risk_score = unique(risk_score),
            measurement = "Vaccine vs. placebo") %>% 
    filter(trt == 1) %>% 
    select(-trt) %>% 
    rename(subjid = `(id)`)

# summarize VE
d57_quantiles = with(phase1_titres, Quantile(log_titre, c(0.05, 0.5, 0.95), weights = weight))
vax_res = data.frame(logtitre = seq(d57_quantiles[1], d57_quantiles[3], by = 0.01),
                    t(sapply(seq(d57_quantiles[1], d57_quantiles[3], by = 0.01), calc_VE3, 
                             model = phase1_fit)),
                    measurement = "Vaccine vs. placebo")

# refit the model for BD29 with shifted titres
# model with BD29
fit_bd29 = coxph(Surv(time = tstart, time2 = tstop, covid) ~
                     boosted + boosted:log_titre_BD29 + minority + high_risk + risk_score,
                data = dat_for_cox %>% mutate(log_titre_BD29 = log10(0.242 * 10^((log_titre_BD29 + 0.303) / 1.25))),
                id = subjid,
                weights = weight,
                robust = TRUE)

# shift the titres for bd29
log_titres_BD29 = dat_for_cox %>% 
    filter(everboost == 1) %>% 
    group_by(subjid) %>% 
    reframe(log_titre =log10(0.242 * 10^((log_titre_BD29 + 0.303) / 1.25)),
            weight = weight,
            measurement = "Boosted vs. unboosted") 

# calculate extrapolated VE
bd29_quantiles = with(log_titres_BD29, Quantile(log_titre, c(0.05, 0.5, 0.95), weights = weight))
bd29_titres = seq(bd29_quantiles[1], bd29_quantiles[3], by = 0.01)

# calculate extrapolated VE
calc_extrap = function(log_titre, model, ve_2xp) {
    est = sum(coef(model)[c("boosted", "boosted:log_titre_BD29")] * c(1,log_titre))
    
    1 - exp(est) * (1 - ve_2xp)
}

ve_extrap = data.frame(logtitre = seq(bd29_quantiles[1], bd29_quantiles[3], by = 0.01),
                    lower = sapply(seq(bd29_quantiles[1], bd29_quantiles[3], by = 0.01),
                                 calc_extrap, model = fit_bd29, ve_2xp = 0.34),
                    upper = sapply(seq(bd29_quantiles[1], bd29_quantiles[3], by = 0.01),
                                 calc_extrap, model = fit_bd29, ve_2xp = 0.62),
                    measurement = "Boosted vs. unboosted")

# bind
titre_comp = bind_rows(phase1_titres, log_titres_BD29) %>% 
    mutate(measurement = factor(measurement, levels = c("Vaccine vs. placebo", "Boosted vs. unboosted")))
ve_comp = bind_rows(vax_res, ve_res) %>% 
    mutate(measurement = factor(measurement, levels = c("Vaccine vs. placebo", "Boosted vs. unboosted")))

# rectangles
rects = data.frame(logtitre = 1,
                   measurement = factor(c("Vaccine vs. placebo", "Boosted vs. unboosted"),
                                        levels = c("Vaccine vs. placebo", "Boosted vs. unboosted")),
                   xmin = c(d57_quantiles[1], bd29_quantiles[1]),
                   ymin = 0,
                   xmax = c(d57_quantiles[3], bd29_quantiles[3]),
                   ymax = 1.55)


twodose_vs_plac = 
    ve_comp %>% 
    filter(measurement == "Vaccine vs. placebo") %>% 
    ggplot(aes(x = logtitre)) +
    geom_rect(aes(xmin = xmin, xmax = xmax, ymin = ymin, ymax = ymax, group = measurement, fill = measurement), 
              data = rects %>% filter(measurement == "Vaccine vs. placebo"),
              alpha = 0.2) + 
    geom_density_ridges(data = titre_comp %>% filter(measurement == "Vaccine vs. placebo"), 
                        aes(x = log_titre, color = measurement, y = ..density..), stat = "binline", bins = 25, fill = NA, size = 0.75) + 
    scale_color_manual(name = "Measurement", values = c("cornflowerblue", "olivedrab3")) +
    scale_fill_manual(name = "Measurement", values = c("cornflowerblue", "olivedrab3")) +
    guides(color = guide_legend(override.aes = list(fill= c("cornflowerblue", "olivedrab3"), alpha = 0.4))) + 
    geom_line(aes(y = est + 0.5, group = measurement)) + 
    geom_line(aes(y = lower + 0.5, group = measurement), linetype = "dashed") + 
    geom_line(aes(y = upper + 0.5, group = measurement), linetype = "dashed") +
    theme_bw() + 
    scale_y_continuous(limits = c(0,1.55), expand = c(0,0),
                       labels = seq(-0.25, 1.0, by = 0.25),
                       breaks = seq(-0.25, 1, by = 0.25) + 0.5) +
    scale_x_continuous(limits = c(1, 4.5),
                       breaks = seq(1, 4, by=1),
                       labels = scientific_10(seq(1, 4, by=1))) + 
    labs(x = "nAbs against spike (ancestral strain) pseudovirus (IU50/ml) \n at 28 days post dose 2", y = "2-dose vs. placebo vaccine efficacy \n against ancestral COVID-19") + 
    theme_bw() + 
    theme(legend.position = "none")

boosted_vs_placebo = 
    ve_extrap %>% 
    filter(measurement == "Boosted vs. unboosted") %>% 
    ggplot(aes(x = logtitre)) +
    geom_rect(aes(xmin = xmin, xmax = xmax, ymin = ymin, ymax = ymax, group = measurement, fill = measurement), 
              data = rects %>% filter(measurement == "Boosted vs. unboosted"),
              alpha = 0.2) + 
    geom_density_ridges(data = titre_comp %>% filter(measurement == "Boosted vs. unboosted"), 
                        aes(x = log_titre, color = measurement, y = ..density..), stat = "binline", bins = 25, fill = NA, size = 0.75) + 
    scale_color_manual(name = "Measurement", values = c("olivedrab3")) +
    scale_fill_manual(name = "Measurement", values = c("olivedrab3")) +
    guides(color = guide_legend(override.aes = list(fill= c("olivedrab3"), alpha = 0.4))) + 
    geom_line(aes(y = lower + 0.5, group = measurement), linetype = "dashed") + 
    geom_line(aes(y = upper + 0.5, group = measurement), linetype = "dashed") +
    theme_bw() + 
    scale_y_continuous(limits = c(0,1.55), expand = c(0,0),
                       labels = seq(-0.25, 1.0, by = 0.25),
                       breaks = seq(-0.25, 1, by = 0.25) + 0.5) +
    scale_x_continuous(limits = c(1, 4.5),
                       breaks = seq(1, 4, by=1),
                       labels = scientific_10(seq(1, 4, by=1))) + 
    labs(x = "nAbs against spike (BA.1 strain) pseudovirus (imputed IU50/ml) \n at 28 days post dose 3", y = "3-dose vs. placebo extrapolated booster \n efficacy against BA.1 COVID-19") + 
    theme_bw() + 
    theme(legend.position = "none")

IUplot_extrap = twodose_vs_plac / boosted_vs_placebo

ggsave(filename = "analysis/figure4_ve_extrap.pdf", IUplot_extrap, width = 6, height = 8)
IUplot_extrap
```

## Correlates of booster protection 

```{r}
boostve = calc_VE(fit_boostadj)
```

This model is a Cox proportional hazards model analogous to the model used in the main analysis except in that it replaces predicted log$_{10}$ titre among the boosted with a simple indicator for booster status. All other aspects of the model, including IPS weights, participants in the analysis set, and covariates for adjustment are unchanged. Adjusting for minority status, high risk status, and risk score, we estimate that being boosted is associated with a relative reduction of `r round(boostve[1], digits = 2) * 100`% (95% CI: `r round(boostve[2], digits = 2) * 100`%, `r round(boostve[3], digits = 2) * 100`%) in the hazard of symptomatic COVID. 

\newpage
# Raw Output 
## Time-Varying Exposure Proximal Risk Model (main analysis)

```{r}
summary(fit_tve)

# Log-likelihood 
logLik(fit_tve)
```
\newpage

## Correlates of booster protection using titre measured at BD29 
```{r}
summary(fit_bd29)

# Log-likelihood 
logLik(fit_bd29)
```
\newpage

## Correlates of booster protection using log fold change from BD1 to BD29
```{r}
summary(fit_bd29_bd1_fr)

# Log-likelihood
logLik(fit_bd29_bd1_fr)
```
\newpage

## Correlates of booster protection 
```{r}
summary(fit_boostadj)

# Log-likelihood 
logLik(fit_boostadj)
```
