# Supplementary material for: Omicron COVID-19 immune correlates analysis of a third dose of mRNA-1273 in the COVE trial
Source: Nat Commun. 2024 Sep 11;15:7954. doi: 10.1038/s41467-024-52348-9 (PMC11390939; doi:10.1038/s41467-024-52348-9)
Supplement: Supplementary file 4 — Supplementary Software 1 [file 41467_2024_52348_MOESM4_ESM.zip › helpers_cor.R]

require(tidyverse)

# pivot longer, two risk periods per subject for participants in scenario 1
pivotlonger = function(dat) {
    nrep = ifelse(is.na(dat$tstart.2), 1, 2)
    boosted = c(sapply(nrep, FUN = function(x) {if(x == 1) {c(1,1)} else {c(0,1)}}))
    tstart = unlist(t(dat[,c("tstart.1", "tstart.2")]))
    tstop = unlist(t(dat[,c("tstop.1", "tstop.2")]))
    covid = unlist(t(dat[,c("covid.1", "covid.2")]))
    dat_new = data.frame(subjid = rep(dat$subjid, nrep),
                         tstart = tstart[!is.na(tstart)],
                         tstop = tstop[!is.na(tstart)],
                         covid = covid[!is.na(tstart)],
                         trt = rep(dat$trt, nrep),
                         boosted = unlist(boosted)[!is.na(tstart)],
                         everboost = rep(dat$everboost, nrep),
                         bd29assaydate = rep(dat$bd29assaydate, nrep),
                         dd1assaydate = rep(dat$dd1assaydate, nrep),
                         log_titre_BD29 = rep(dat$log_titre_BD29, nrep),
                         log_titre_BD1 = rep(dat$log_titre_BD1, nrep),
                         log_titre_DD1 = rep(dat$log_titre_DD1, nrep),
                         BD29_BD1_fr = rep(dat$BD29_BD1_fr, nrep), 
                         immunog_flag = rep(dat$immunog_flag, nrep),
                         scenario = rep(dat$scenario, nrep),
                         high_risk = rep(dat$high_risk, nrep),
                         risk_score = rep(dat$risk_score, nrep),
                         minority = rep(dat$minority, nrep),
                         age = rep(dat$age, nrep),
                         demo_stratum = rep(dat$demo_stratum, nrep),
                         bd_period = rep(dat$bd_period, nrep),
                         adjud_strata = rep(dat$adjud_strata, nrep))
    
    if("Wstratum" %in% names(dat)) {
        dat_new$Wstratum = rep(dat$Wstratum, nrep)
        dat_new$stratum = rep(dat$stratum, nrep)
    }
    
    if("weight" %in% names(dat)) {
        dat_new$weight = rep(dat$weight, nrep)
        
        # correct weights
        dat_new$weight[is.na(dat_new$immunog_flag)] = 1
        dat_new$weight[dat_new$boosted == 0] = 1
    }
        
    # set never boosted to have boosted variable = 0
    dat_new$boosted[dat_new$everboost == 0] = 0
    
    return(dat_new)
}

# function to make the time-varying dataset for cox 
make_timevarying = function(dat, slope = -0.00386) {
    dat_tve_boosted = 
        dat %>%
        filter(everboost == 1) %>% 
        rename(daystart = tstart,
               daystop = tstop) %>% 
        rowwise() %>% 
        reframe(subjid = subjid,
                tstart = seq(daystart, daystop - 1),
                tstop = tstart + 1,
                covid = case_when(tstop == daystop ~ covid, TRUE ~ 0),
                trt = trt,
                boosted = boosted,
                everboost = everboost,
                bd29assaydate = bd29assaydate,
                dd1assaydate = dd1assaydate,
                log_titre_BD29 = log_titre_BD29,
                log_titre_BD1 = log_titre_BD1,
                log_titre = log_titre_BD29 + slope * (tstart - bd29assaydate),
                immunog_flag = immunog_flag,
                scenario = scenario,
                high_risk = high_risk,
                risk_score = risk_score,
                minority = minority,
                age = age,
                demo_stratum = demo_stratum,
                bd_period = bd_period,
                Wstratum = Wstratum,
                stratum = stratum,
                weight = weight,
                adjud_strata = adjud_strata) %>%
        ungroup()
    
    dat_tve_unboosted = 
        dat %>% 
        filter(everboost == 0) %>% 
        rename(log_titre = log_titre_BD29)
    
    return(as.data.frame(bind_rows(dat_tve_boosted, dat_tve_unboosted)))
}

# function to calculate weights
calculate_weights = function(dat) {
    
    counts_full = with(subset(dat, everboost == 1), table(Wstratum))
    counts_ph2 = with(subset(dat, everboost == 1 & immunog_flag == 1), table(Wstratum))
    weights = data.frame(Wstratum = c(1:(length(counts_full) + 1)), weight = c(counts_full / counts_ph2, 1))
    return(weights)
}
 
# # to estimate the slopes
calc_slope = function(dat, weighted = FALSE) {
    if(weighted) {
        with(dat, matrixStats::weightedMedian(as.numeric(log_titre_DD1 - log_titre_BD29) / as.numeric(dd1assaydate - bd29assaydate), 
                                              dat$weight, na.rm = T))
    } else {
        with(dat, median(as.numeric(log_titre_DD1 - log_titre_BD29) / as.numeric(dd1assaydate - bd29assaydate), na.rm = T))    
    }
}

# pooled variance-covariance matrix
# pool_ests = function(coef_mat, vcov_ary) {
#     # pool coefficient estimates
#     coef_pool = colMeans(coef_mat)
#     
#     # pointwise means
#     sample_size = apply(X = vcov_ary, MARGIN = c(1,2), FUN = mean)
#     
#     # deviations
#     coef_dev = coef_mat - matrix(coef_pool, byrow = TRUE, nrow = nrow(coef_mat), ncol = ncol(coef_mat))
#     coef_dev2 = t(coef_dev) %*% coef_dev
#     
#     # number of imputations
#     m = ncol(coef_mat)
#     missing_data = coef_dev2 / (m - 1)
#     finite_simulation <- missing_data / m
#     
#     # total error
#     total_error = sample_size + missing_data + finite_simulation
#     
#     # fraction of missing information
#     fmi = (diag(missing_data) + diag(finite_simulation)) / diag(total_error)
#     
# }

# # make strata variables for use with Youyi's function for weighting
# make_strat_vars = function(dat) {
#     dat2 = dat %>% 
#         mutate(sampling_bucket = as.numeric(interaction(trt, naive, covid, bd_period)),
#                sampling_bucket2 = as.numeric(interaction(trt, naive, covid)),
#                demo_stratum = as.numeric(interaction(stratum, minority)),
#                Wstratum = demo_stratum + sampling_bucket * length(unique(demo_stratum)))
#     return(dat)
# }

# my function to collapse weight strata
collapse_strata = function(dat, collapse_all = FALSE) {
    
    # split unboosted from boosted
    dat_boosted = subset(dat, everboost == 1)
    dat_boosted$bd_period = as.character(dat_boosted$bd_period)
    
    dat_unboosted = subset(dat, everboost == 0)
    dat_unboosted$bd_period = as.character(dat_unboosted$bd_period)
    dat_unboosted$Wstratum = "Unboosted"
    
    # get initial table
    dat_boosted$Wstratum = with(dat_boosted, as.numeric(interaction(trt, covid, bd_period, demo_stratum)))
    counts = with(dat_boosted, table(Wstratum, immunog_flag))
    
    # check whether to collapse
    if(any(counts[,2] == 0) | collapse_all) {
        
        # remake Wstratum
        dat_boosted$Wstratum = with(dat_boosted, interaction(trt, covid, bd_period))
        
        # get table of counts
        counts = with(dat_boosted, table(Wstratum, immunog_flag))
        
        # collapse across booster periods
        if(any(counts[,2] == 0) | collapse_all) {
            
            # merge 1+2 and 3+4
            if(any(counts[c(3,4,7,8),2] == 0)) {
                dat_boosted$bd_period[dat_boosted$bd_period %in% c(1:2)] = "1.2"    
            }
            
            if(any(counts[c(11,12,15,16),2] == 0)) {
                dat_boosted$bd_period[dat_boosted$bd_period %in% c(3:4)] = "3.4"
            }
            
            # remake Wstratum
            dat_boosted$Wstratum = with(dat_boosted, interaction(trt, covid, bd_period))
            
            # get table of counts
            counts = with(dat_boosted, table(Wstratum, immunog_flag))
            
            if(any(counts[,2] == 0) | collapse_all) {
                
                # complete bd_period merge
                dat_boosted$bd_period = "1.2.3.4"
                
                # remake Wstratum
                dat_boosted$Wstratum = with(dat_boosted, interaction(trt, covid, bd_period))
                
                # get table of counts
                counts = dat_boosted %>% 
                    group_by(trt, covid, bd_period, immunog_flag) %>% 
                    reframe(n = n())
            }
        }
    }
    
    dat = bind_rows(dat_boosted, dat_unboosted)
    dat$stratum = factor(dat$Wstratum)
    dat$Wstratum = as.numeric(dat$stratum)
    
    return(dat)
}

collapse_all_strata = function(dat) {
    
    # get initial table
    dat$Wstratum = with(dat, as.numeric(interaction(covid, everboost)))
    dat$stratum = factor(dat$Wstratum)
    dat$Wstratum = as.numeric(dat$stratum)
    
    return(dat)
}

## Function to impute BD29 within strata
impute_BD29 = function(dat) {
    
    for(strat in sort(unique(dat$Wstratum))) {
        if(strat != max(unique(dat$Wstratum))) {
            # get indices of missing and non-missing BD29
            stratinds_miss = which(dat$Wstratum == strat & is.na(dat$log_titre_BD29))
            stratinds_obs = which(dat$Wstratum == strat & !is.na(dat$log_titre_BD29)) 
            
            # sample
            dat$log_titre_BD29[stratinds_miss] = 
                sample(dat$log_titre_BD29[stratinds_obs], length(stratinds_miss), replace = T)
        } 
    }
    
    return(dat)
}


## Function to calculate VE
calc_VE = function(model, log_titre = 0.5) {
    
    # if BD29 model
    if("boosted:log_titre_BD29" %in% names(coef(model))) {
        ests_nat = c(est = sum(coef(model)[c("boosted", "boosted:log_titre_BD29")] * c(1,log_titre)),
                     lower = sum(coef(model)[c("boosted", "boosted:log_titre_BD29")] * c(1,log_titre)) + 
                                1.96 * sqrt(c(1, log_titre) %*% vcov(model)[c("boosted", "boosted:log_titre_BD29"),c("boosted", "boosted:log_titre_BD29")] %*% c(1,log_titre)),
                     upper = sum(coef(model)[c("boosted", "boosted:log_titre_BD29")] * c(1,log_titre)) - 
                         1.96 * sqrt(c(1, log_titre) %*% vcov(model)[c("boosted", "boosted:log_titre_BD29"),c("boosted", "boosted:log_titre_BD29")] %*% c(1,log_titre)))
    } else if("boosted:log_titre" %in% names(coef(model))) {
        # time-varying exposure proximal model
        ests_nat = c(est = sum(coef(model)[c("boosted", "boosted:log_titre")] * c(1,log_titre)),
                     lower = sum(coef(model)[c("boosted", "boosted:log_titre")] * c(1,log_titre)) + 
                         1.96 * sqrt(c(1, log_titre) %*% vcov(model)[c("boosted", "boosted:log_titre"),c("boosted", "boosted:log_titre")] %*% c(1,log_titre)),
                     upper = sum(coef(model)[c("boosted", "boosted:log_titre")] * c(1,log_titre)) - 
                         1.96 * sqrt(c(1, log_titre) %*% vcov(model)[c("boosted", "boosted:log_titre"),c("boosted", "boosted:log_titre")] %*% c(1,log_titre)))
    } else if("boosted:BD29_BD1_fr" %in% names(coef(model))) {
        # fold rise
        ests_nat = c(est = sum(coef(model)[c("boosted", "boosted:BD29_BD1_fr")] * c(1,log_titre)),
                     lower = sum(coef(model)[c("boosted", "boosted:BD29_BD1_fr")] * c(1,log_titre)) + 1.96 * sqrt(c(1, log_titre) %*% vcov(model)[c("boosted", "boosted:BD29_BD1_fr"),c("boosted", "boosted:BD29_BD1_fr")] %*% c(1,log_titre)),
                     upper = sum(coef(model)[c("boosted", "boosted:BD29_BD1_fr")] * c(1,log_titre)) - 1.96 * sqrt(c(1, log_titre) %*% vcov(model)[c("boosted", "boosted:BD29_BD1_fr"),c("boosted", "boosted:BD29_BD1_fr")] %*% c(1,log_titre)))
    } else {
        # boost only
        ests_nat = c(est = coef(model)["boosted"],
                     lower = coef(model)["boosted"] + 1.96 * sqrt(vcov(model)["boosted","boosted"]),
                     upper = coef(model)["boosted"] - 1.96 * sqrt(vcov(model)["boosted","boosted"]))
        
    }
    return(1 - exp(ests_nat))
}

# using coefficients and the variance-covariance matrix
calc_VE2 = function(theta, sigma, log_titre = 0.5) {
    
    # if BD29 model
    if("boosted:log_titre_BD29" %in% names(theta)) {
        ests_nat = c(est = sum(theta[c("boosted", "boosted:log_titre_BD29")] * c(1,log_titre)),
                     lower = sum(theta[c("boosted", "boosted:log_titre_BD29")] * c(1,log_titre)) + 
                         1.96 * sqrt(c(1, log_titre) %*% sigma[c("boosted", "boosted:log_titre_BD29"),c("boosted", "boosted:log_titre_BD29")] %*% c(1,log_titre)),
                     upper = sum(theta[c("boosted", "boosted:log_titre_BD29")] * c(1,log_titre)) - 
                         1.96 * sqrt(c(1, log_titre) %*% sigma[c("boosted", "boosted:log_titre_BD29"),c("boosted", "boosted:log_titre_BD29")] %*% c(1,log_titre)))
    } else if("boosted:log_titre" %in% names(theta)) {
        # time-varying exposure proximal model
        ests_nat = c(est = sum(theta[c("boosted", "boosted:log_titre")] * c(1,log_titre)),
                     lower = sum(theta[c("boosted", "boosted:log_titre")] * c(1,log_titre)) + 
                         1.96 * sqrt(c(1, log_titre) %*% sigma[c("boosted", "boosted:log_titre"),c("boosted", "boosted:log_titre")] %*% c(1,log_titre)),
                     upper = sum(theta[c("boosted", "boosted:log_titre")] * c(1,log_titre)) - 
                         1.96 * sqrt(c(1, log_titre) %*% sigma[c("boosted", "boosted:log_titre"),c("boosted", "boosted:log_titre")] %*% c(1,log_titre)))
    } else {
        # boost only
        ests_nat = c(est = theta["boosted"],
                     lower = theta["boosted"] + 1.96 * sqrt(sigma["boosted","boosted"]),
                     upper = theta["boosted"] - 1.96 * sqrt(sigma["boosted","boosted"]))
        
    }
    return(1 - exp(ests_nat))
}

calc_VE3 = function(model, log_titre = 0.5) {
    ests_nat = c(est = sum(coef(model)[c("Trt", "Trt:day57_titre")] * c(1,log_titre)),
                 lower = sum(coef(model)[c("Trt", "Trt:day57_titre")] * c(1,log_titre)) + 
                     1.96 * sqrt(c(1, log_titre) %*% vcov(model)[c("Trt", "Trt:day57_titre"),c("Trt", "Trt:day57_titre")] %*% c(1,log_titre)),
                 upper = sum(coef(model)[c("Trt", "Trt:day57_titre")] * c(1,log_titre)) - 
                     1.96 * sqrt(c(1, log_titre) %*% vcov(model)[c("Trt", "Trt:day57_titre"),c("Trt", "Trt:day57_titre")] %*% c(1,log_titre)))

    return(1 - exp(ests_nat))
}

## Function to make the axis labels listed as 10^x 
scientific_10 <- function(x) {
  xt = 10^x
  parse(text=gsub("e", " %*% 10^",
                  scales::label_log()(xt)))
}
